# Supplementary material for: Nigella A ameliorates inflammation and intestinal flora imbalance in DSS induced colitis mice
Source: AMB Express. 2020 Oct 4;10:179. doi: 10.1186/s13568-020-01114-3 (PMC7533278; doi:10.1186/s13568-020-01114-3)
Supplement: Supplementary file 1 — Additional file 1. The original results of 16S rDNA sequencing and statistical analysis of flora differences. [file 13568_2020_1114_MOESM1_ESM.xlsx]

## Sheet: Sheet1
AMB Express Nigella A ameliorates experimental colitis via interacting with gut microbiota on dextran sulphate sodium (DSS)-induced C57BL/6 mice Xingjiang Hu, Nana Xu, Xi Yang, Xi Hu, Yunliang Zheng, Qiao Zhang Department of Clinical Pharmacy, the First Affiliated Hospital, Zhejiang University School of Medicine, Hangzhou 310003, People's Republic of China Corresponding author. Tel./fax: +0571 87…

## Sheet: Sheet2
Genus	kruskal.test.p_value	q_value	significance	mean	mean_Control	mean_Model	mean_SASP	mean_Nig_A_100
g__Anaerostipes	0.0001	0.0151	yes	0.0113	0.0449	0	0	0.0004
g__Enterobacteriaceae_unclassified	0.0003	0.0226	yes	3.8733	0.0065	1.2904	14.027	0.1695
g__Prevotella	0.0007	0.0261	yes	0.282	1.1258	0.0014	0.0007	0
g__Clostridium_sensu_stricto	0.0011	0.0261	yes	0.0212	0	0.0792	0.0014	0.0044
g__Clostridium_XVIII	0.0013	0.0261	yes	0.3641	0.0195	0.5215	0.7467	0.1686
g__Clostridiaceae_1_unclassified	0.0014	0.0261	yes	0.1797	0.0052	0.6885	0.0246	0.0004
g__Bacteroidetes_unclassified	0.0018	0.0261	yes	0.1253	0.3787	0.0813	0.0232	0.0179
g__Lactobacillus	0.0019	0.0261	yes	11.5712	34.3516	0.8765	7.8364	3.2202
g__Saccharibacteria_genera_incertae_sedis	0.0019	0.0261	yes	0.1724	0.6152	0.0066	0.0228	0.0449
g__Candidatus_Arthromitus	0.002	0.0261	yes	0.3112	1.2314	0.0012	0.0026	0.0097
g__Pseudoflavonifractor	0.0022	0.0261	yes	2.3193	0.1461	3.9854	1.0416	4.1041
g__Alloprevotella	0.0022	0.0261	yes	0.2743	0.8351	0.0018	0	0.2602
g__Meniscus	0.0023	0.0261	yes	0.9273	0.0241	3.1832	0.4046	0.0971
g__Peptostreptococcaceae_unclassified	0.0025	0.0261	yes	0.0036	0	0.0118	0	0.0027
g__Roseburia	0.0026	0.0261	yes	0.4671	0.4855	0.1219	0.0095	1.2517
g__Porphyromonadaceae_unclassified	0.0032	0.0261	yes	6.3965	19.0299	0.2524	4.332	1.9717
g__Romboutsia	0.0032	0.0261	yes	0.757	0.0243	1.9185	0.39	0.6953
g__Bacteroides	0.0034	0.0261	yes	6.7702	1.3055	17.1905	3.6587	4.9262
g__Anaerobium	0.0034	0.0261	yes	0.0169	0.0676	0	0	0
g__Enterococcus	0.0036	0.0261	yes	2.3275	0.0068	0.3205	7.9576	1.0253
g__Proteus	0.0038	0.0261	yes	0.4268	0.0002	0.0495	1.4248	0.2328
g__Acetitomaculum	0.0038	0.0261	yes	0.1079	0.3814	0.0003	0.0439	0.0058
g__Mucispirillum	0.0041	0.0267	yes	2.7879	0.0652	3.8215	3.5175	3.7473
g__Flavonifractor	0.0043	0.0267	yes	1.744	0.1452	1.6554	1.4261	3.7491
g__Bacteroidales_unclassified	0.0045	0.0267	yes	0.0018	0.0058	0.0002	0.0008	0.0005
g__Muricomes	0.0046	0.0267	yes	0.0528	0.003	0.0029	0.0094	0.1959
g__Escherichia	0.0049	0.0274	yes	6.9156	0.1008	13.7425	7.8366	5.9824
g__Lachnotalea	0.0053	0.0286	yes	0.0822	0.3281	0.0004	0	0.0004
g__Dielma	0.006	0.0311	yes	0.0107	0.0112	0.0011	0.0033	0.0272
g__Akkermansia	0.0067	0.0311	yes	3.1966	0.0678	5.8732	1.0149	5.8306
g__Holdemania	0.0067	0.0311	yes	0.018	0.0489	0.0002	0.0097	0.0131
g__Insolitispirillum	0.0068	0.0311	yes	0.2341	0.0041	0.1225	0.7386	0.0712
g__Desulfovibrio	0.0068	0.0311	yes	0.1951	0.0345	0.472	0.1951	0.0789
g__Oscillospira	0.007	0.0311	yes	1.6417	0.2539	2.3266	1.1559	2.8304
g__Anaerovibrio	0.0082	0.0354	yes	0.0085	0.0096	0.0006	0.0222	0.0016
g__Clostridium_XlVb	0.0097	0.0407	yes	2.3023	0.3482	4.2996	1.4564	3.1049
g__Acetivibrio	0.0103	0.041	yes	1.3777	3.3331	0.1587	1.3904	0.6287
g__Alistipes	0.0106	0.041	yes	2.3687	6.368	0.3409	1.6975	1.0682
g__Coriobacteriaceae_unclassified	0.0106	0.041	yes	0.2513	0.8234	0.054	0.0524	0.0754
g__Anaerotruncus	0.0111	0.0412	yes	0.2413	0.0818	0.245	0.1508	0.4875
g__Oscillibacter	0.0113	0.0412	yes	1.6092	0.2022	2.4403	1.46	2.3342
g__Barnesiella	0.0115	0.0412	yes	1.1505	2.8796	0.0299	0.9101	0.7823
g__Erysipelotrichaceae_unclassified	0.0119	0.0412	yes	0.0113	0.023	0.0059	0.016	0.0002
g__Bacteria_unclassified	0.012	0.0412	yes	0.3301	0.7345	0.0368	0.2683	0.2808
g__Ruminococcaceae_unclassified	0.0138	0.0463	yes	3.9453	0.9289	5.2969	3.3289	6.2265
g__Tyzzerella	0.0161	0.0528	yes	0.0138	0.0482	0.0012	0.0058	0
g__Lactococcus	0.0166	0.0533	yes	0.0082	0.0214	0.0004	0.0055	0.0055
g__Eubacterium	0.018	0.0566	yes	0.0789	0.288	0.0007	0.0156	0.0111
g__Acetatifactor	0.0189	0.0582	yes	4.0001	1.0338	5.9609	2.8483	6.1574
g__Parabacteroides	0.0196	0.0592	yes	0.3615	0.0368	0.8617	0.3261	0.2215
g__Bilophila	0.02	0.0592	yes	0.427	0.047	0.5065	0.4719	0.6826
g__Bittarella	0.0214	0.0621	yes	0.0047	0.0002	0.0017	0.0145	0.0025
g__Christensenella	0.0267	0.0761	yes	0.0165	0.039	0.0002	0.0108	0.0158
g__Robinsoniella	0.0275	0.0769	yes	0.0794	0.2002	0.0576	0.0051	0.0548
g__Enterorhabdus	0.0304	0.0835	yes	0.1178	0.3163	0.0276	0.0634	0.0639
g__Marvinbryantia	0.0336	0.0906	yes	0.2028	0.3058	0.0257	0.1822	0.2972
g__Absiella	0.0344	0.0911	yes	0.0048	0.0185	0	0.0002	0.0007
g__Sporobacter	0.0402	0.1029	yes	0.5012	0.078	0.7065	0.3595	0.8606
g__Butyricicoccus	0.0402	0.1029	yes	0.3688	0.0835	0.2926	0.2437	0.8552
g__Fastidiosipila	0.0467	0.1175	yes	0.0204	0.0017	0.0081	0.0352	0.0365
g__Murimonas	0.0479	0.1186	yes	0.0159	0.0595	0.0007	0.0028	0.0008
g__Clostridiales_unclassified	0.0622	0.1515	no	0.0826	0.2186	0.0349	0.0523	0.0248
g__Blautia	0.0656	0.1555	no	0.1974	0.346	0.2259	0.0177	0.2001
g__Harryflintia	0.0659	0.1555	no	0.0472	0.0154	0.0636	0.0146	0.0953
g__Catabacter	0.0672	0.1561	no	0.0031	0.0063	0	0.0024	0.0035
g__Lactobacillaceae_unclassified	0.0726	0.1661	no	0.1126	0.2658	0.0034	0.1048	0.0764
g__Faecalitalea	0.0755	0.1688	no	0.005	0.0182	0.0006	0.0002	0.001
g__Dehalobacterium	0.076	0.1688	no	0.3051	0.094	0.3805	0.3288	0.417
g__Anaerocolumna	0.0779	0.1705	no	0.9158	0.9639	0.0319	1.6285	1.0389
g__Ruminococcus	0.0826	0.173	no	0.4379	0.2044	0.2486	0.8252	0.4734
g__Faecalicatena	0.0836	0.173	no	0.25	0.0172	0.1397	0.3013	0.5418
g__Firmicutes_unclassified	0.0838	0.173	no	0.0206	0.0259	0.0023	0.0094	0.0446
g__Citrobacter	0.0842	0.173	no	0.0013	0.001	0	0.004	0
g__Anaerovorax	0.0848	0.173	no	0.1934	0.0768	0.3104	0.2003	0.1862
g__Acinetobacter	0.0862	0.1735	no	0.3315	0.0327	0.6186	0.5132	0.1615
g__Stenotrophomonas	0.0908	0.1804	no	0.0082	0	0.0168	0.0141	0.0019
g__Acutalibacter	0.0934	0.1832	no	0.0721	0.0047	0.0855	0.1189	0.0793
g__Faecalimonas	0.0996	0.1857	no	0.0041	0	0	0	0.0166
g__Coprobacillus	0.0996	0.1857	no	0.0018	0	0	0.0072	0
g__Parasporobacterium	0.0996	0.1857	no	0.0006	0.0023	0	0	0
g__Anaerofilum	0.0996	0.1857	no	0.0003	0	0	0	0.0013
g__Butyricimonas	0.1173	0.216	no	0.1719	0.0261	0.1259	0.2003	0.3352
g__Hydrogenoanaerobacterium	0.119	0.2165	no	0.0014	0	0.0013	0.0023	0.0018
g__Butyrivibrio	0.1215	0.2167	no	0.0018	0.0002	0.0008	0.005	0.0011
g__Ruthenibacterium	0.1223	0.2167	no	0.0165	0.0091	0.0012	0.0308	0.0248
g__Turicimonas	0.1234	0.2167	no	0.0718	0.0123	0.224	0.0303	0.0204
g__Coprococcus	0.1347	0.2325	no	0.3581	0.1031	0.5172	0.37	0.4423
g__Dorea	0.1355	0.2325	no	0.4254	0.9914	0.2431	0.2669	0.2003
g__Comamonas	0.1384	0.2348	no	0.1269	0.0004	0.0368	0.4679	0.0024
g__Eisenbergiella	0.1521	0.2552	no	0.0265	0.008	0.0052	0.0197	0.073
g__Terrisporobacter	0.1572	0.2588	no	0.5169	0.001	0.0002	2.0663	0
g__Provencibacterium	0.1582	0.2588	no	0.0042	0.0011	0.0011	0.0103	0.0044
g__Neglecta	0.1594	0.2588	no	0.0387	0.016	0.018	0.0252	0.0954
g__Turicibacter	0.1733	0.2784	no	1.9595	0.5058	1.1124	3.7662	2.4534
g__Extibacter	0.1792	0.2848	no	0.0955	0.0009	0.0912	0.0662	0.2236
g__Hydrogenophaga	0.1839	0.2893	no	0.0055	0.0079	0.003	0.0054	0.0058
g__Clostridium	0.203	0.316	no	0.3267	0.2489	0.1889	0.4464	0.4227
g__Herbaspirillum	0.2073	0.3194	no	0.0008	0.0009	0.0006	0.0015	0
g__Streptophyta	0.2241	0.3384	no	0.0075	0.0084	0.0006	0.0153	0.0058
g__Parasutterella	0.2241	0.3384	no	0.0012	0.0013	0	0.0015	0.002
g__Proteobacteria_unclassified	0.2276	0.3403	no	0.0861	0.0861	0.1329	0.0284	0.0971
g__Faecalibacterium	0.2308	0.3403	no	0.011	0.0013	0.0363	0.0055	0.0008
g__Intestinimonas	0.2321	0.3403	no	0.0918	0.0789	0.0398	0.1086	0.14
g__Desulfonispora	0.2393	0.3474	no	0.0605	0.0318	0.0885	0.0485	0.0731
g__Anaerosporobacter	0.2506	0.3604	no	0.0119	0.0093	0.01	0.0096	0.0185
g__Saccharofermentans	0.262	0.3732	no	0.0016	0	0	0.0024	0.004
g__Lachnospiraceae_unclassified	0.2762	0.3894	no	12.6889	11.668	10.4183	8.9053	19.7642
g__Lachnoclostridium	0.2785	0.3894	no	3.5978	2.7673	3.2993	2.9159	5.4086
g__Ihubacter	0.2864	0.3968	no	0.0162	0.0225	0.0213	0.0177	0.0034
g__Garciella	0.2891	0.3969	no	0.0032	0.0041	0.0015	0.0013	0.006
g__Alkaliphilus	0.3225	0.4387	no	0.107	0.0236	0.159	0.1446	0.1006
g__Staphylococcus	0.3439	0.4637	no	0.0132	0	0.0085	0.0413	0.0029
g__Vasilyevaea	0.3514	0.4696	no	0.002	0.0032	0.0005	0.0029	0.0013
g__Streptococcus	0.3745	0.496	no	0.3834	0.29	0.1471	0.4844	0.6122
g__Hespellia	0.3916	0.5054	no	0.0005	0	0	0.0019	0
g__Allobaculum	0.3916	0.5054	no	0.0001	0	0	0	0.0004
g__Gordonibacter	0.3916	0.5054	no	0.0001	0.0002	0	0	0
g__Candidatus_Microthrix	0.4051	0.5184	no	0.003	0.0052	0.0008	0.0041	0.0019
g__Papillibacter	0.4582	0.5814	no	0.1234	0.0251	0.2793	0.1164	0.0728
g__Peptococcus	0.4661	0.5865	no	0.0046	0	0.017	0.0008	0.0006
g__Longibaculum	0.4757	0.5936	no	0.0043	0.0055	0.0022	0.0079	0.0014
g__Frisingicoccus	0.5041	0.6239	no	0.0754	0.2059	0.0103	0.0306	0.0548
g__Methyloversatilis	0.521	0.6396	no	0.0047	0.0049	0.0032	0.0072	0.0034
g__Filifactor	0.5385	0.6558	no	0.0809	0.0767	0.0725	0.1386	0.0357
g__Breznakia	0.5465	0.6602	no	0.0818	0.059	0.0457	0.1003	0.1222
g__Novosphingobium	0.5587	0.6696	no	0.0041	0.0032	0.0036	0.0067	0.0029
g__Gloeobacter	0.6071	0.7218	no	0.0232	0.02	0.0153	0.0152	0.0423
g__Gracilibacter	0.6168	0.7236	no	0.0055	0.0019	0.0036	0.0052	0.0113
g__Acidovorax	0.6194	0.7236	no	0.0105	0.0027	0.0038	0.0343	0.0011
g__Gp6	0.623	0.7236	no	0.0119	0.0193	0.0042	0.0131	0.0111
g__Ralstonia	0.6349	0.7318	no	0.0203	0.0275	0.0179	0.0252	0.0104
g__Rhabdanaerobium	0.6451	0.738	no	0.001	0.0007	0.0015	0.0004	0.0014
g__Syntrophococcus	0.667	0.7521	no	0.0721	0.0505	0.0706	0.0607	0.1066
g__Bradyrhizobium	0.6674	0.7521	no	0.0022	0.0025	0.0026	0.0023	0.0013
g__Variovorax	0.6816	0.7624	no	0.0024	0.0037	0.0024	0.0026	0.0009
g__Anaeroplasma	0.6881	0.7639	no	0.0867	0.0176	0.0617	0.1809	0.0865
g__Pseudomonas	0.6931	0.7639	no	0.2339	0.3515	0.0797	0.33	0.1744
g__Devosia	0.7065	0.7731	no	0.0122	0.019	0.0031	0.0129	0.0136
g__Pseudobutyrivibrio	0.7228	0.7852	no	0.2407	0.0751	0.0811	0.6739	0.1329
g__Clostridium_IV	0.7469	0.7981	no	0.02	0.0202	0.0054	0.0214	0.0329
g__Marasmitruncus	0.7489	0.7981	no	0.0126	0.0066	0.0184	0.0098	0.0154
g__Brevundimonas	0.7546	0.7981	no	0.1647	0.2031	0.1006	0.2548	0.1001
g__Candidatus_Soleaferrea	0.7583	0.7981	no	0.0009	0.0004	0.001	0.0005	0.0019
g__Mitsuokella	0.7611	0.7981	no	0.0024	0.0087	0.0002	0.0004	0.0002
g__Caulobacter	0.7857	0.8182	no	0.0014	0.0017	0.0008	0.0017	0.0014
g__Curvibacter	0.817	0.845	no	0.007	0.0099	0.006	0.0072	0.0048
g__Reyranella	0.8616	0.885	no	0.002	0.0037	0.0007	0.0028	0.0007
g__Sphingobium	0.8697	0.8873	no	0.002	0.0025	0.0013	0.003	0.001
g__Sphingomonas	0.8779	0.8897	no	0.0477	0.0669	0.0213	0.0614	0.0412
g__Parasegetibacter	0.9574	0.9638	no	0.0043	0.006	0.0012	0.0054	0.0047
g__Gp7	0.9971	0.9971	no	0.0037	0.0061	0.0022	0.004	0.0026
g__Clostridia_unclassified	NA	NA	NA	0	0	0	0	0
g__Clostridium_XlVa	NA	NA	NA	0	0	0	0	0

## Sheet: Sheet3
feature ID	Control	Model	SASP	Nig_A_100	model-control	sasp-model	Nig-model	Control1	Control2	Control3	Control4	Control5	Control6	Model1	Model2	Model3	Model4	Model5	Model6	SASP1	SASP2	SASP3	SASP4	SASP5	SASP6	Nig_A_100_5	Nig_A_100_6	Nig_A_100_1	Nig_A_100_2	Nig_A_100_3	Nig_A_100_4
d__Bacteria|p__Firmicutes|c__Clostridia	28.5479	47.5125	35.6337	64.4775	18.9645	-11.8787	16.965	41.1433	32.2527	57.1844	18.1401	9.10424	13.4629	72.2815	31.3495	11.5384	52.5936	55.6112	61.7005	35.7646	42.186	14.493	66.4343	54.2135	0.71095	53.6627	86.4623	79.8774	71.4094	63.5905	31.8625
d__Bacteria|p__Firmicutes|c__Clostridia|o__Clostridiales	28.5479	47.5125	35.6337	64.4775	18.9645	-11.8787	16.965	41.1433	32.2527	57.1844	18.1401	9.10424	13.4629	72.2815	31.3495	11.5384	52.5936	55.6112	61.7005	35.7646	42.186	14.493	66.4343	54.2135	0.71095	53.6627	86.4623	79.8774	71.4094	63.5905	31.8625
d__Bacteria|p__Proteobacteria	1.04175	17.4636	26.5152	7.86696	16.4218	9.05162	-9.59659	3.62826	0.97226	0.50011	0.33627	0.35624	0.45736	4.13486	30.922	37.504	16.2985	8.36259	7.55929	10.9598	6.96271	79.3374	12.9991	3.58718	45.2449	7.35356	3.12001	10.4735	4.10164	18.5511	3.60196
d__Bacteria|p__Bacteroidetes|c__Bacteroidia|o__Bacteroidales|f__Bacteroidaceae	1.30551	17.1905	3.65869	4.92616	15.885	-13.5319	-12.2644	1.13143	0.94243	2.2953	0.43874	1.94655	1.07861	7.92887	22.6103	27.8661	10.4225	21.6143	12.7013	5.98153	8.17022	0.28845	2.87922	4.1958	0.43691	8.36704	4.43847	1.23272	7.80943	0.16504	7.54426
d__Bacteria|p__Bacteroidetes|c__Bacteroidia|o__Bacteroidales|f__Bacteroidaceae|g__Bacteroides	1.30551	17.1905	3.65869	4.92616	15.885	-13.5319	-12.2644	1.13143	0.94243	2.2953	0.43874	1.94655	1.07861	7.92887	22.6103	27.8661	10.4225	21.6143	12.7013	5.98153	8.17022	0.28845	2.87922	4.1958	0.43691	8.36704	4.43847	1.23272	7.80943	0.16504	7.54426
d__Bacteria|p__Proteobacteria|c__Gammaproteobacteria	0.492795	15.7974	24.1496	6.72254	15.3047	8.35218	-9.07491	2.13713	0.58051	0.14182	0.02889	0.04199	0.02643	2.53437	30.1921	35.8767	14.8644	6.59925	4.7178	9.34056	2.7834	79.2149	9.86281	1.66979	42.0262	6.0391	2.04833	8.93544	2.72636	17.4162	3.16979
d__Bacteria|p__Proteobacteria|c__Gammaproteobacteria|o__Enterobacteriales	0.107527	15.0824	23.2884	6.38472	14.9749	8.20596	-8.69768	0.05849	0.40253	0.10823	0.02364	0.0298	0.02247	2.36063	29.9352	35.8001	14.5172	6.52829	1.35297	7.83771	2.38778	79.1793	9.83627	1.00626	39.4828	5.70495	1.98577	8.56293	2.52392	16.6945	2.8362
d__Bacteria|p__Proteobacteria|c__Gammaproteobacteria|o__Enterobacteriales|f__Enterobacteriaceae	0.107527	15.0824	23.2884	6.38472	14.9749	8.20596	-8.69768	0.05849	0.40253	0.10823	0.02364	0.0298	0.02247	2.36063	29.9352	35.8001	14.5172	6.52829	1.35297	7.83771	2.38778	79.1793	9.83627	1.00626	39.4828	5.70495	1.98577	8.56293	2.52392	16.6945	2.8362
d__Bacteria|p__Proteobacteria|c__Gammaproteobacteria|o__Enterobacteriales|f__Enterobacteriaceae|g__Escherichia	0.100838	13.7425	7.83656	5.98238	13.6417	-5.90595	-7.76013	0.02987	0.39775	0.10823	0.02233	0.02438	0.02247	2.26243	28.9097	34.3914	10.222	5.63775	1.03167	0.35743	1.60404	12.4769	0.08661	0.37689	32.1175	5.48751	1.92205	7.96895	1.9232	15.8618	2.73085
d__Bacteria|p__Proteobacteria|c__Gammaproteobacteria|o__Enterobacteriales|f__Enterobacteriaceae|g__Escherichia|s__Escherichia_unclassified	0.100838	13.7425	7.83656	5.98238	13.6417	-5.90595	-7.76013	0.02987	0.39775	0.10823	0.02233	0.02438	0.02247	2.26243	28.9097	34.3914	10.222	5.63775	1.03167	0.35743	1.60404	12.4769	0.08661	0.37689	32.1175	5.48751	1.92205	7.96895	1.9232	15.8618	2.73085
d__Bacteria|p__Firmicutes|c__Clostridia|o__Clostridiales|f__Ruminococcaceae	5.58035	17.6797	11.7486	22.8565	12.0993	-5.93103	5.1768	8.35312	4.23435	5.50122	8.07758	4.24127	3.07459	28.489	13.1549	4.73869	14.4565	27.4082	17.8307	11.3316	18.2866	0.51334	30.9114	9.18805	0.2608	24.2718	27.3953	27.5479	26.8897	21.7139	9.32026
d__Bacteria|p__Verrucomicrobia	0.067765	5.87317	1.01494	5.8306	5.80541	-4.85823	-0.0425767	0.02614	0.00478	0.09704	0.07751	0.00813	0.19299	2.83842	2.73192	15.9409	4.4462	4.64786	4.63371	0.97752	0.68812	0.05118	0.49593	3.83719	0.03972	11.2662	0.94075	0.14766	0.04181	0.13808	22.4491
d__Bacteria|p__Verrucomicrobia|c__Verrucomicrobiae	0.067765	5.87317	1.01494	5.8306	5.80541	-4.85823	-0.0425767	0.02614	0.00478	0.09704	0.07751	0.00813	0.19299	2.83842	2.73192	15.9409	4.4462	4.64786	4.63371	0.97752	0.68812	0.05118	0.49593	3.83719	0.03972	11.2662	0.94075	0.14766	0.04181	0.13808	22.4491
d__Bacteria|p__Verrucomicrobia|c__Verrucomicrobiae|o__Verrucomicrobiales	0.067765	5.87317	1.01494	5.8306	5.80541	-4.85823	-0.0425767	0.02614	0.00478	0.09704	0.07751	0.00813	0.19299	2.83842	2.73192	15.9409	4.4462	4.64786	4.63371	0.97752	0.68812	0.05118	0.49593	3.83719	0.03972	11.2662	0.94075	0.14766	0.04181	0.13808	22.4491
d__Bacteria|p__Verrucomicrobia|c__Verrucomicrobiae|o__Verrucomicrobiales|f__Verrucomicrobiaceae	0.067765	5.87317	1.01494	5.8306	5.80541	-4.85823	-0.0425767	0.02614	0.00478	0.09704	0.07751	0.00813	0.19299	2.83842	2.73192	15.9409	4.4462	4.64786	4.63371	0.97752	0.68812	0.05118	0.49593	3.83719	0.03972	11.2662	0.94075	0.14766	0.04181	0.13808	22.4491
d__Bacteria|p__Verrucomicrobia|c__Verrucomicrobiae|o__Verrucomicrobiales|f__Verrucomicrobiaceae|g__Akkermansia	0.067765	5.87317	1.01494	5.8306	5.80541	-4.85823	-0.0425767	0.02614	0.00478	0.09704	0.07751	0.00813	0.19299	2.83842	2.73192	15.9409	4.4462	4.64786	4.63371	0.97752	0.68812	0.05118	0.49593	3.83719	0.03972	11.2662	0.94075	0.14766	0.04181	0.13808	22.4491
d__Bacteria|p__Verrucomicrobia|c__Verrucomicrobiae|o__Verrucomicrobiales|f__Verrucomicrobiaceae|g__Akkermansia|s__Akkermansia_unclassified	0.067765	5.87317	1.01494	5.8306	5.80541	-4.85823	-0.0425767	0.02614	0.00478	0.09704	0.07751	0.00813	0.19299	2.83842	2.73192	15.9409	4.4462	4.64786	4.63371	0.97752	0.68812	0.05118	0.49593	3.83719	0.03972	11.2662	0.94075	0.14766	0.04181	0.13808	22.4491
d__Bacteria|p__Bacteroidetes|c__Bacteroidia|o__Bacteroidales|f__Bacteroidaceae|g__Bacteroides|s__Bacteroides_congonensis	0.0559867	5.78028	0.315207	0.967752	5.7243	-5.46508	-4.81253	0.12447	0.05853	0.13809	0	0.01219	0.00264	0.55428	6.39723	1.30977	0.15103	15.7921	10.4773	0.08343	0.99561	0.02171	0.75857	0.02927	0.00265	1.10438	2.84774	0.5772	1.10683	0.05286	0.1175
d__Bacteria|p__Firmicutes|c__Clostridia|o__Clostridiales|f__Lachnospiraceae	20.5153	25.6158	19.8365	39.2927	5.10055	-5.77935	13.6768	27.555	24.8985	50.3471	8.08022	3.26591	8.94488	39.345	12.201	3.08417	34.5914	24.4102	40.0631	22.8467	21.5416	0.78627	31.4087	42.1774	0.25818	26.4573	56.1137	50.1012	41.4457	40.6382	20.9999
d__Bacteria|p__Firmicutes|c__Clostridia|o__Clostridiales|f__Lachnospiraceae|g__Acetatifactor	1.0338	5.9609	2.84827	6.15737	4.9271	-3.11264	0.196465	0.73437	1.50143	2.76928	0.41249	0.05689	0.72834	13.5491	2.87404	0.86	8.55506	1.62498	8.30227	5.18943	0.8578	0.13492	6.57987	4.2958	0.03178	8.30068	7.30357	6.03488	6.13488	7.73994	1.43025
d__Bacteria|p__Firmicutes|c__Clostridia|o__Clostridiales|f__Ruminococcaceae|g__Ruminococcaceae_unclassified	0.928885	5.2969	3.32893	6.22646	4.36801	-1.96797	0.929562	0.90116	0.86479	1.86982	0.4716	0.54726	0.91868	9.04782	2.86153	1.269	3.17021	11.2258	4.20699	1.95093	5.16181	0.12872	9.4982	3.1505	0.08341	5.19268	8.93019	8.95556	5.15128	3.5566	5.57244
d__Bacteria|p__Firmicutes|c__Clostridia|o__Clostridiales|f__Ruminococcaceae|g__Ruminococcaceae_unclassified|s__Ruminococcaceae_unclassified	0.928885	5.2969	3.32893	6.22646	4.36801	-1.96797	0.929562	0.90116	0.86479	1.86982	0.4716	0.54726	0.91868	9.04782	2.86153	1.269	3.17021	11.2258	4.20699	1.95093	5.16181	0.12872	9.4982	3.1505	0.08341	5.19268	8.93019	8.95556	5.15128	3.5566	5.57244
d__Bacteria|p__Bacteroidetes|c__Bacteroidia|o__Bacteroidales|f__Bacteroidaceae|g__Bacteroides|s__Bacteroides_sp._HGBC17	0.0189683	4.04529	0.393588	0.26976	4.02632	-3.6517	-3.77553	0.00124	0.01553	0.09704	0	0	0	1.65999	7.11687	15.4949	0	0	0	1.60689	0.62437	0.13027	0	0	0	0.79113	0.33019	0.24721	0.20904	0.04099	0
d__Bacteria|p__Firmicutes|c__Clostridia|o__Clostridiales|f__Lachnospiraceae|g__Clostridium_XlVb	0.348247	4.29962	1.45641	3.10488	3.95137	-2.84321	-1.19474	0.57256	0.58648	0.75763	0.01708	0.0447	0.11103	7.59745	3.18099	0.90572	3.73622	6.36864	4.00869	0.54078	0.81093	0.04653	6.15797	1.16238	0.01986	1.17195	2.03096	3.12986	6.93806	5.29228	0.06618
d__Bacteria|p__Firmicutes|c__Clostridia|o__Clostridiales|f__Lachnospiraceae|g__Clostridium_XlVb|s__Clostridium_XlVb_unclassified	0.348247	4.29962	1.45641	3.10488	3.95137	-2.84321	-1.19474	0.57256	0.58648	0.75763	0.01708	0.0447	0.11103	7.59745	3.18099	0.90572	3.73622	6.36864	4.00869	0.54078	0.81093	0.04653	6.15797	1.16238	0.01986	1.17195	2.03096	3.12986	6.93806	5.29228	0.06618
d__Bacteria|p__Firmicutes|c__Clostridia|o__Clostridiales|f__Ruminococcaceae|g__Pseudoflavonifractor	0.146052	3.9854	1.0416	4.10407	3.83935	-2.9438	0.11867	0.1282	0.11586	0.50758	0.02627	0.02438	0.07402	4.97715	4.25762	0.8563	3.23937	5.69097	4.891	1.24946	0.95155	0.0822	3.12648	0.83062	0.00927	7.07222	5.82756	3.92071	3.65937	3.76371	0.38086
d__Bacteria|p__Firmicutes|c__Clostridia|o__Clostridiales|f__Ruminococcaceae|g__Pseudoflavonifractor|s__Pseudoflavonifractor_unclassified	0.146052	3.9854	1.0416	4.10407	3.83935	-2.9438	0.11867	0.1282	0.11586	0.50758	0.02627	0.02438	0.07402	4.97715	4.25762	0.8563	3.23937	5.69097	4.891	1.24946	0.95155	0.0822	3.12648	0.83062	0.00927	7.07222	5.82756	3.92071	3.65937	3.76371	0.38086
d__Bacteria|p__Deferribacteres	0.0652483	3.82148	3.51745	3.74726	3.75624	-0.304033	-0.0742233	0.01743	0.1935	0.15675	0.0092	0.00271	0.0119	2.82709	4.67485	2.25133	3.31559	4.60884	5.2512	3.79988	6.30461	0.87005	3.03568	6.65227	0.44221	10.5365	1.77376	2.44304	5.00825	2.47354	0.2485
d__Bacteria|p__Deferribacteres|c__Deferribacteres	0.0652483	3.82148	3.51745	3.74726	3.75624	-0.304033	-0.0742233	0.01743	0.1935	0.15675	0.0092	0.00271	0.0119	2.82709	4.67485	2.25133	3.31559	4.60884	5.2512	3.79988	6.30461	0.87005	3.03568	6.65227	0.44221	10.5365	1.77376	2.44304	5.00825	2.47354	0.2485
d__Bacteria|p__Deferribacteres|c__Deferribacteres|o__Deferribacterales	0.0652483	3.82148	3.51745	3.74726	3.75624	-0.304033	-0.0742233	0.01743	0.1935	0.15675	0.0092	0.00271	0.0119	2.82709	4.67485	2.25133	3.31559	4.60884	5.2512	3.79988	6.30461	0.87005	3.03568	6.65227	0.44221	10.5365	1.77376	2.44304	5.00825	2.47354	0.2485
d__Bacteria|p__Deferribacteres|c__Deferribacteres|o__Deferribacterales|f__Deferribacteraceae	0.0652483	3.82148	3.51745	3.74726	3.75624	-0.304033	-0.0742233	0.01743	0.1935	0.15675	0.0092	0.00271	0.0119	2.82709	4.67485	2.25133	3.31559	4.60884	5.2512	3.79988	6.30461	0.87005	3.03568	6.65227	0.44221	10.5365	1.77376	2.44304	5.00825	2.47354	0.2485
d__Bacteria|p__Deferribacteres|c__Deferribacteres|o__Deferribacterales|f__Deferribacteraceae|g__Mucispirillum	0.0652483	3.82148	3.51745	3.74726	3.75624	-0.304033	-0.0742233	0.01743	0.1935	0.15675	0.0092	0.00271	0.0119	2.82709	4.67485	2.25133	3.31559	4.60884	5.2512	3.79988	6.30461	0.87005	3.03568	6.65227	0.44221	10.5365	1.77376	2.44304	5.00825	2.47354	0.2485
d__Bacteria|p__Deferribacteres|c__Deferribacteres|o__Deferribacterales|f__Deferribacteraceae|g__Mucispirillum|s__uncultured_Mucispirillum_sp.	0.0646267	3.77058	3.50421	3.7005	3.70595	-0.266365	-0.07008	0.01743	0.1935	0.15302	0.0092	0.00271	0.0119	2.81765	4.66348	2.21055	3.29301	4.41015	5.22861	3.7937	6.28867	0.8685	3.01193	6.62422	0.43824	10.4382	1.76449	2.43409	4.84982	2.46923	0.24715
d__Bacteria|p__Firmicutes|c__Clostridia|o__Clostridiales|f__Lachnospiraceae|g__Acetatifactor|s__Acetatifactor_muris	0.95515	4.47634	2.53871	5.09802	3.52119	-1.93763	0.621687	0.70823	1.27329	2.63119	0.39935	0.0447	0.67414	8.29525	2.31583	0.67713	7.60371	1.20632	6.75979	4.61981	0.71155	0.11166	5.4958	4.26165	0.03178	7.04888	5.01773	4.6053	5.92144	6.62668	1.36812
d__Bacteria|p__Bacteroidetes|c__Bacteroidia|o__Marinilabiliales	0.02405	3.18321	0.404638	0.0971133	3.15916	-2.77857	-3.08609	0.00249	0.00478	0.13436	0	0.00135	0.00132	5.82698	1.25966	0.83776	7.07017	2.69647	1.40819	0.00721	0.12656	0.00931	2.20726	0.00732	0.07017	0.0086	0.42287	0.00112	0.14523	0.00216	0.0027
d__Bacteria|p__Bacteroidetes|c__Bacteroidia|o__Marinilabiliales|f__Prolixibacteraceae	0.02405	3.18321	0.404638	0.0971133	3.15916	-2.77857	-3.08609	0.00249	0.00478	0.13436	0	0.00135	0.00132	5.82698	1.25966	0.83776	7.07017	2.69647	1.40819	0.00721	0.12656	0.00931	2.20726	0.00732	0.07017	0.0086	0.42287	0.00112	0.14523	0.00216	0.0027
d__Bacteria|p__Bacteroidetes|c__Bacteroidia|o__Marinilabiliales|f__Prolixibacteraceae|g__Meniscus	0.02405	3.18321	0.404638	0.0971133	3.15916	-2.77857	-3.08609	0.00249	0.00478	0.13436	0	0.00135	0.00132	5.82698	1.25966	0.83776	7.07017	2.69647	1.40819	0.00721	0.12656	0.00931	2.20726	0.00732	0.07017	0.0086	0.42287	0.00112	0.14523	0.00216	0.0027
d__Bacteria|p__Bacteroidetes|c__Bacteroidia|o__Marinilabiliales|f__Prolixibacteraceae|g__Meniscus|s__uncultured_Meniscus_sp.	0.02405	3.18321	0.404638	0.0971133	3.15916	-2.77857	-3.08609	0.00249	0.00478	0.13436	0	0.00135	0.00132	5.82698	1.25966	0.83776	7.07017	2.69647	1.40819	0.00721	0.12656	0.00931	2.20726	0.00732	0.07017	0.0086	0.42287	0.00112	0.14523	0.00216	0.0027
d__Bacteria|p__Firmicutes|c__Clostridia|o__Clostridiales|f__Ruminococcaceae|g__Oscillospira	0.253855	2.32657	1.1559	2.83042	2.07272	-1.17067	0.503848	0.26512	0.44673	0.43666	0.1156	0.10701	0.15201	2.28226	3.39131	0.44112	2.25133	3.51251	2.0809	1.49976	0.51281	0.02637	3.61543	1.26118	0.01986	3.06008	4.26119	2.75401	3.70778	2.56739	0.63207
d__Bacteria|p__Firmicutes|c__Clostridia|o__Clostridiales|f__Ruminococcaceae|g__Oscillospira|s__uncultured_Oscillospira_sp.	0.253855	2.32657	1.1559	2.83042	2.07272	-1.17067	0.503848	0.26512	0.44673	0.43666	0.1156	0.10701	0.15201	2.28226	3.39131	0.44112	2.25133	3.51251	2.0809	1.49976	0.51281	0.02637	3.61543	1.26118	0.01986	3.06008	4.26119	2.75401	3.70778	2.56739	0.63207
d__Bacteria|p__Firmicutes|c__Clostridia|o__Clostridiales|f__Ruminococcaceae|g__Oscillibacter	0.147695	2.21378	1.34983	2.0824	2.06608	-0.86395	-0.131377	0.06846	0.29384	0.33216	0.0289	0.00948	0.15333	4.14715	0.74466	0.5375	1.6091	3.74667	2.49758	2.00243	0.93936	0.05893	3.96608	1.09774	0.03442	1.91025	1.33119	2.74506	4.59677	1.30743	0.6037
d__Bacteria|p__Firmicutes|c__Clostridia|o__Clostridiales|f__Ruminococcaceae|g__Oscillibacter|s__Oscillibacter_unclassified	0.147695	2.21378	1.34983	2.0824	2.06608	-0.86395	-0.131377	0.06846	0.29384	0.33216	0.0289	0.00948	0.15333	4.14715	0.74466	0.5375	1.6091	3.74667	2.49758	2.00243	0.93936	0.05893	3.96608	1.09774	0.03442	1.91025	1.33119	2.74506	4.59677	1.30743	0.6037
d__Bacteria|p__Bacteroidetes|c__Bacteroidia|o__Bacteroidales|f__Bacteroidaceae|g__Bacteroides|s__Bacteroides_thetaiotaomicron	0.0802367	2.14095	0.294222	0.62771	2.06071	-1.84672	-1.51324	0.12074	0.01553	0.16795	0.03415	0.06638	0.07667	1.57312	2.56708	1.51736	5.00515	1.01827	1.1647	0.05974	1.49623	0.00931	0.10338	0.0927	0.00397	1.71124	0.72989	0.19352	0.4885	0.0151	0.62801
d__Bacteria|p__Firmicutes|c__Clostridia|o__Clostridiales|f__Lachnospiraceae|g__Lachnoclostridium|s__Clostridium]_scindens	0.264023	2.27875	1.79371	1.61007	2.01473	-0.48504	-0.668688	0.64226	0.25084	0.46279	0.06568	0.05418	0.10839	4.34072	2.02365	0.0902	1.31833	0.47898	5.42064	2.80279	0.09469	0.03722	6.26414	1.51975	0.04369	2.97041	2.21864	1.09288	0.61393	0.89535	1.86918
d__Bacteria|p__Firmicutes|c__Clostridia|o__Clostridiales|f__Peptostreptococcaceae	0.102013	2.00296	2.59493	0.733725	1.90095	0.591967	-1.26924	0.01867	0.23769	0.17168	0.01446	0.01625	0.15333	2.38046	5.04093	0.77969	1.18566	0.28029	2.35075	0.57683	0.58499	13.1174	0.33249	0.93796	0.01986	1.49503	1.22113	0.32552	0.33228	0.46926	0.55913
d__Bacteria|p__Firmicutes|c__Clostridia|o__Clostridiales|f__Peptostreptococcaceae|g__Romboutsia	0.0242833	1.9185	0.38997	0.695287	1.89422	-1.52853	-1.22321	0	0.06569	0.05225	0.00526	0.00135	0.02115	2.29453	4.99659	0.7698	1.04592	0.15256	2.2516	0.5449	0.10968	0.7677	0.0014	0.89893	0.01721	1.48152	1.16667	0.31657	0.21125	0.46494	0.53077
d__Bacteria|p__Bacteroidetes|c__Bacteroidia|o__Bacteroidales|f__Bacteroidaceae|g__Bacteroides|s__Bacteroides_sp._HGA0122	0.00986	1.57787	0.473248	0.165815	1.56801	-1.10463	-1.41206	0	0.00597	0.02239	0.0092	0.01896	0.00264	0.47401	1.34379	4.06895	1.88717	1.18503	0.5083	0.2606	0.08531	0.01551	1.34391	0.85745	0.27671	0.18058	0.06025	0.04586	0.02861	0.00971	0.66988
d__Bacteria|p__Firmicutes|c__Clostridia|o__Clostridiales|f__Ruminococcaceae|g__Flavonifractor	0.145207	1.65541	1.4261	3.74914	1.51021	-0.229308	2.09373	0.18421	0.20784	0.30604	0.04072	0.06502	0.06741	2.69112	1.05844	0.81799	2.01279	0.98634	2.3658	1.92518	0.79312	0.0915	5.05714	0.66718	0.02251	3.09325	4.25771	4.41402	3.3359	7.03876	0.3552
d__Bacteria|p__Firmicutes|c__Clostridia|o__Clostridiales|f__Ruminococcaceae|g__Flavonifractor|s__Flavonifractor_unclassified	0.145207	1.65541	1.4261	3.74914	1.51021	-0.229308	2.09373	0.18421	0.20784	0.30604	0.04072	0.06502	0.06741	2.69112	1.05844	0.81799	2.01279	0.98634	2.3658	1.92518	0.79312	0.0915	5.05714	0.66718	0.02251	3.09325	4.25771	4.41402	3.3359	7.03876	0.3552
d__Bacteria|p__Firmicutes|c__Clostridia|o__Clostridiales|f__Lachnospiraceae|g__Acetatifactor|s__Acetatifactor_unclassified	0.07865	1.48456	0.309558	1.05934	1.40591	-1.17501	-0.425222	0.02614	0.22814	0.13809	0.01314	0.01219	0.0542	5.25381	0.55821	0.18287	0.95135	0.41866	1.54248	0.56962	0.14625	0.02326	1.08407	0.03415	0	1.2518	2.28584	1.42958	0.21344	1.11326	0.06213
d__Bacteria|p__Firmicutes|c__Clostridia|o__Clostridiales|f__Peptostreptococcaceae|g__Romboutsia|s__uncultured_Romboutsia_sp.	0.018095	1.30413	0.28057	0.52872	1.28603	-1.02356	-0.775408	0	0.04658	0.04479	0.00263	0.00135	0.01322	1.71476	3.51523	0.59558	0.59142	0.0887	1.31908	0.41099	0.07687	0.58469	0.0014	0.59888	0.01059	1.18423	0.84459	0.25728	0.16724	0.37864	0.34034
d__Bacteria|p__Proteobacteria|c__Gammaproteobacteria|o__Enterobacteriales|f__Enterobacteriaceae|g__Enterobacteriaceae_unclassified	0.00648167	1.29039	14.027	0.169545	1.28391	12.7366	-1.12084	0.02738	0.00478	0	0.00131	0.00542	0	0.08687	1.02547	1.40245	4.0157	0.89054	0.3213	7.34637	0.74718	58.6129	9.74407	0.6001	7.11118	0.21375	0.05561	0.21477	0.10562	0.38835	0.03917
d__Bacteria|p__Proteobacteria|c__Gammaproteobacteria|o__Enterobacteriales|f__Enterobacteriaceae|g__Enterobacteriaceae_unclassified|s__Enterobacteriaceae_unclassified	0.00648167	1.29039	14.027	0.169545	1.28391	12.7366	-1.12084	0.02738	0.00478	0	0.00131	0.00542	0	0.08687	1.02547	1.40245	4.0157	0.89054	0.3213	7.34637	0.74718	58.6129	9.74407	0.6001	7.11118	0.21375	0.05561	0.21477	0.10562	0.38835	0.03917
d__Bacteria|p__Bacteroidetes|c__Bacteroidia|o__Bacteroidales|f__Bacteroidaceae|g__Bacteroides|s__Bacteroides_acidifaciens	0.913357	2.15562	0.712348	1.54122	1.24226	-1.44327	-0.614402	0.73313	0.70592	1.58618	0.28243	1.61334	0.55914	1.27852	3.96089	3.67972	1.60769	2.26007	0.14684	0.31829	3.11715	0.04032	0.25425	0.49642	0.04766	2.80948	0.01506	0.06712	4.7442	0.02589	1.58557
d__Bacteria|p__Firmicutes|c__Erysipelotrichia|o__Erysipelotrichales|f__Erysipelotrichaceae|g__Turicibacter|s__Turicibacter_sp._LA62	0.00522667	1.09253	3.72967	2.40706	1.0873	2.63714	1.31453	0.00124	0.00239	0.02239	0.00131	0.00271	0.00132	1.05001	1.5507	0.09267	2.02267	0.07451	1.76462	16.277	0.39093	2.20072	0.01397	1.06724	2.42821	1.18055	1.20259	1.13315	0.53251	4.13911	6.25447
d__Bacteria|p__Firmicutes|c__Erysipelotrichia	0.709885	1.6896	4.65777	2.78812	0.979717	2.96817	1.09852	2.42092	0.11228	0.34709	0.58063	0.43619	0.3622	2.5797	1.75535	0.624	2.42917	0.66348	2.08591	16.7271	1.87309	2.46282	1.63728	1.80394	3.44239	1.78618	1.527	1.41839	0.85597	4.18441	6.95676
d__Bacteria|p__Firmicutes|c__Erysipelotrichia|o__Erysipelotrichales	0.709885	1.6896	4.65777	2.78812	0.979717	2.96817	1.09852	2.42092	0.11228	0.34709	0.58063	0.43619	0.3622	2.5797	1.75535	0.624	2.42917	0.66348	2.08591	16.7271	1.87309	2.46282	1.63728	1.80394	3.44239	1.78618	1.527	1.41839	0.85597	4.18441	6.95676
d__Bacteria|p__Firmicutes|c__Erysipelotrichia|o__Erysipelotrichales|f__Erysipelotrichaceae	0.709885	1.6896	4.65777	2.78812	0.979717	2.96817	1.09852	2.42092	0.11228	0.34709	0.58063	0.43619	0.3622	2.5797	1.75535	0.624	2.42917	0.66348	2.08591	16.7271	1.87309	2.46282	1.63728	1.80394	3.44239	1.78618	1.527	1.41839	0.85597	4.18441	6.95676
d__Bacteria|p__Proteobacteria|c__Deltaproteobacteria	0.0815033	0.978463	0.666947	0.76145	0.89696	-0.311517	-0.217013	0.03112	0.12303	0.20901	0.01182	0.0149	0.09914	0.78656	0.38427	0.49302	1.13625	0.84796	2.22272	0.29871	0.8953	0.04497	1.96418	0.78793	0.01059	1.05402	0.74843	1.311	0.64254	0.548	0.26471
d__Bacteria|p__Proteobacteria|c__Deltaproteobacteria|o__Desulfovibrionales	0.0815033	0.978463	0.666947	0.76145	0.89696	-0.311517	-0.217013	0.03112	0.12303	0.20901	0.01182	0.0149	0.09914	0.78656	0.38427	0.49302	1.13625	0.84796	2.22272	0.29871	0.8953	0.04497	1.96418	0.78793	0.01059	1.05402	0.74843	1.311	0.64254	0.548	0.26471
d__Bacteria|p__Proteobacteria|c__Deltaproteobacteria|o__Desulfovibrionales|f__Desulfovibrionaceae	0.0815033	0.978463	0.666947	0.76145	0.89696	-0.311517	-0.217013	0.03112	0.12303	0.20901	0.01182	0.0149	0.09914	0.78656	0.38427	0.49302	1.13625	0.84796	2.22272	0.29871	0.8953	0.04497	1.96418	0.78793	0.01059	1.05402	0.74843	1.311	0.64254	0.548	0.26471
d__Bacteria|p__Bacteroidetes|c__Bacteroidia|o__Bacteroidales|f__Porphyromonadaceae|g__Parabacteroides	0.0368183	0.861708	0.326073	0.221455	0.82489	-0.535635	-0.640253	0.00996	0.00956	0.12689	0.00657	0.02167	0.04626	0.24267	1.51319	1.92265	0.88501	0.50381	0.10292	0.1576	1.0903	0	0.49593	0.17686	0.03575	0.31203	0.0811	0.03691	0.37848	0.0151	0.50511
d__Bacteria|p__Bacteroidetes|c__Bacteroidia|o__Bacteroidales|f__Porphyromonadaceae|g__Parabacteroides|s__Parabacteroides_unclassified	0.0368183	0.861708	0.326073	0.221455	0.82489	-0.535635	-0.640253	0.00996	0.00956	0.12689	0.00657	0.02167	0.04626	0.24267	1.51319	1.92265	0.88501	0.50381	0.10292	0.1576	1.0903	0	0.49593	0.17686	0.03575	0.31203	0.0811	0.03691	0.37848	0.0151	0.50511
d__Bacteria|p__Firmicutes|c__Clostridia|o__Clostridiales|f__Clostridiaceae_1	0.005235	0.767608	0.0259583	0.00472333	0.762373	-0.74165	-0.762885	0.01618	0	0.0112	0	0.00271	0.00132	0.09065	0.1819	2.57012	0.86948	0.88345	0.01005	0.01236	0.00187	0.03567	0.00279	0.00244	0.10062	0.01351	0.01159	0	0	0.00324	0
d__Bacteria|p__Firmicutes|c__Clostridia|o__Clostridiales|f__Clostridiaceae_1|g__Clostridiaceae_1_unclassified	0.005235	0.688453	0.0245833	0.00036	0.683218	-0.66387	-0.688093	0.01618	0	0.0112	0	0.00271	0.00132	0.06893	0.06594	2.33041	0.81725	0.84442	0.00377	0.00721	0.00187	0.03257	0.00279	0.00244	0.10062	0	0	0	0	0.00216	0
d__Bacteria|p__Firmicutes|c__Clostridia|o__Clostridiales|f__Clostridiaceae_1|g__Clostridiaceae_1_unclassified|s__Clostridiaceae_1_unclassified	0.005235	0.688453	0.0245833	0.00036	0.683218	-0.66387	-0.688093	0.01618	0	0.0112	0	0.00271	0.00132	0.06893	0.06594	2.33041	0.81725	0.84442	0.00377	0.00721	0.00187	0.03257	0.00279	0.00244	0.10062	0	0	0	0	0.00216	0
d__Bacteria|p__Firmicutes|c__Clostridia|o__Clostridiales|f__Ruminococcaceae|g__Sporobacter	0.078	0.706493	0.359525	0.860633	0.628493	-0.346968	0.15414	0.10082	0.09436	0.16422	0.05517	0.02303	0.0304	2.17839	0.07162	0.14581	0.81584	0.72734	0.29996	0.17717	0.35062	0.01241	1.53391	0.08172	0.00132	0.91397	0.13671	2.46988	1.13984	0.22653	0.27687
d__Bacteria|p__Firmicutes|c__Clostridia|o__Clostridiales|f__Ruminococcaceae|g__Sporobacter|s__uncultured_Sporobacter_sp.	0.078	0.706493	0.359525	0.860633	0.628493	-0.346968	0.15414	0.10082	0.09436	0.16422	0.05517	0.02303	0.0304	2.17839	0.07162	0.14581	0.81584	0.72734	0.29996	0.17717	0.35062	0.01241	1.53391	0.08172	0.00132	0.91397	0.13671	2.46988	1.13984	0.22653	0.27687
d__Bacteria|p__Firmicutes|c__Clostridia|o__Clostridiales|f__Peptostreptococcaceae|g__Romboutsia|s__Romboutsia_unclassified	0.00618833	0.614372	0.1094	0.166567	0.608183	-0.504972	-0.447805	0	0.01911	0.00746	0.00263	0	0.00793	0.57977	1.48136	0.17422	0.4545	0.06386	0.93252	0.13391	0.03281	0.18301	0	0.30005	0.00662	0.29729	0.32208	0.05929	0.04401	0.0863	0.19043
d__Bacteria|p__Firmicutes|c__Erysipelotrichia|o__Erysipelotrichales|f__Erysipelotrichaceae|g__Turicibacter	0.505835	1.11245	3.76618	2.45339	0.606612	2.65373	1.34095	1.98528	0.03822	0.26125	0.38227	0.18558	0.18241	1.06417	1.55866	0.09267	2.06925	0.08515	1.80478	16.348	0.41062	2.21933	0.02375	1.12212	2.47323	1.2088	1.2165	1.14657	0.60072	4.17039	6.37737
d__Bacteria|p__Bacteroidetes|c__Bacteroidia|o__Bacteroidales|f__Bacteroidaceae|g__Bacteroides|s__uncultured_Bacteroides_sp.	0.11096	0.712518	0.452775	0.554492	0.601558	-0.259743	-0.158027	0.10829	0.09317	0.14929	0.00657	0.01896	0.28948	0.83755	0.84925	1.06882	0.94993	0.47543	0.09413	0.29666	0.86718	0.02481	0.15088	1.34534	0.03178	0.70022	0.07067	0.03244	0.99021	0.01402	1.51939
d__Bacteria|p__Proteobacteria|c__Gammaproteobacteria|o__Pseudomonadales|f__Moraxellaceae	0.0327233	0.618558	0.51316	0.161527	0.585835	-0.105398	-0.457032	0.18173	0.00956	0.00373	0	0	0.00132	0.02455	0.04206	0.00247	0.319	0.06386	3.25941	0.15245	0.03844	0.0031	0.01816	0.58424	2.28257	0.09951	0.01274	0.30203	0.11882	0.10787	0.32819
d__Bacteria|p__Proteobacteria|c__Gammaproteobacteria|o__Pseudomonadales|f__Moraxellaceae|g__Acinetobacter	0.0327233	0.618558	0.51316	0.161527	0.585835	-0.105398	-0.457032	0.18173	0.00956	0.00373	0	0	0.00132	0.02455	0.04206	0.00247	0.319	0.06386	3.25941	0.15245	0.03844	0.0031	0.01816	0.58424	2.28257	0.09951	0.01274	0.30203	0.11882	0.10787	0.32819
d__Bacteria|p__Proteobacteria|c__Gammaproteobacteria|o__Pseudomonadales|f__Moraxellaceae|g__Acinetobacter|s__uncultured_Acinetobacter_sp.	0.0327233	0.61793	0.511713	0.160743	0.585207	-0.106217	-0.457187	0.18173	0.00956	0.00373	0	0	0.00132	0.02455	0.04206	0.00247	0.319	0.06386	3.25564	0.15039	0.03844	0.0031	0.01816	0.58424	2.27595	0.09705	0.01274	0.29979	0.11882	0.10787	0.32819
d__Bacteria|p__Firmicutes|c__Clostridia|o__Clostridiales|f__Lachnospiraceae|g__Lachnoclostridium	2.76729	3.2993	2.91587	5.40864	0.532007	-0.383423	2.10934	2.4732	5.8218	5.91924	0.98391	0.34812	1.05747	4.98658	2.12255	0.13717	2.09466	1.16729	9.28753	3.87609	1.06685	0.09925	6.82992	5.57283	0.0503	6.37692	5.93413	8.73072	3.56474	3.14128	4.70402
d__Bacteria|p__Firmicutes|c__Erysipelotrichia|o__Erysipelotrichales|f__Erysipelotrichaceae|g__Clostridium_XVIII	0.0195283	0.52146	0.746652	0.168605	0.501932	0.225192	-0.352855	0.06846	0.00358	0.01866	0.01051	0.00406	0.0119	1.49381	0.17281	0.51526	0.32323	0.51446	0.10919	0.32653	1.36873	0.23729	1.30899	0.28907	0.9493	0.49384	0.12628	0.10067	0.13203	0.00755	0.15126
d__Bacteria|p__Firmicutes|c__Erysipelotrichia|o__Erysipelotrichales|f__Erysipelotrichaceae|g__Clostridium_XVIII|s__Clostridium_XVIII_unclassified	0.0195283	0.52146	0.746652	0.168605	0.501932	0.225192	-0.352855	0.06846	0.00358	0.01866	0.01051	0.00406	0.0119	1.49381	0.17281	0.51526	0.32323	0.51446	0.10919	0.32653	1.36873	0.23729	1.30899	0.28907	0.9493	0.49384	0.12628	0.10067	0.13203	0.00755	0.15126
d__Bacteria|p__Proteobacteria|c__Deltaproteobacteria|o__Desulfovibrionales|f__Desulfovibrionaceae|g__Bilophila	0.04698	0.506495	0.471865	0.682592	0.459515	-0.03463	0.176097	0.02116	0.10272	0.09704	0.01182	0.00948	0.03966	0.37392	0.06594	0.19647	0.73256	0.27319	1.39689	0.22558	0.74249	0.04187	1.2559	0.55741	0.00794	0.9324	0.64184	1.29758	0.56552	0.54476	0.11345
d__Bacteria|p__Proteobacteria|c__Deltaproteobacteria|o__Desulfovibrionales|f__Desulfovibrionaceae|g__Bilophila|s__Bilophila_wadsworthia	0.04698	0.499867	0.468432	0.681975	0.452887	-0.031435	0.182108	0.02116	0.10272	0.09704	0.01182	0.00948	0.03966	0.37392	0.06594	0.19647	0.72974	0.24126	1.39187	0.22558	0.74249	0.04187	1.23774	0.55497	0.00794	0.93117	0.64184	1.29646	0.56552	0.54476	0.1121
d__Bacteria|p__Proteobacteria|c__Deltaproteobacteria|o__Desulfovibrionales|f__Desulfovibrionaceae|g__Desulfovibrio	0.0345233	0.471968	0.195082	0.0788583	0.437445	-0.276887	-0.39311	0.00996	0.02031	0.11197	0	0.00542	0.05948	0.41264	0.31833	0.29655	0.40369	0.57477	0.82583	0.07313	0.15281	0.0031	0.70828	0.23052	0.00265	0.12162	0.10659	0.01342	0.07702	0.00324	0.15126
d__Bacteria|p__Proteobacteria|c__Deltaproteobacteria|o__Desulfovibrionales|f__Desulfovibrionaceae|g__Desulfovibrio|s__uncultured_Desulfovibrio_sp.	0.0345233	0.471968	0.195082	0.0788583	0.437445	-0.276887	-0.39311	0.00996	0.02031	0.11197	0	0.00542	0.05948	0.41264	0.31833	0.29655	0.40369	0.57477	0.82583	0.07313	0.15281	0.0031	0.70828	0.23052	0.00265	0.12162	0.10659	0.01342	0.07702	0.00324	0.15126
d__Bacteria|p__Firmicutes|c__Clostridia|o__Clostridiales|f__Lachnospiraceae|g__Coprococcus	0.103077	0.517215	0.369967	0.442295	0.414138	-0.147248	-0.07492	0.08588	0.04181	0.46279	0.00657	0.01084	0.01057	1.62695	0.28194	0.08526	0.47849	0.19514	0.43551	1.08465	0.19031	0.01241	0.58115	0.35128	0	0.42873	0.89209	0.61188	0.34988	0.30636	0.06483
d__Bacteria|p__Firmicutes|c__Clostridia|o__Clostridiales|f__Lachnospiraceae|g__Coprococcus|s__uncultured_Coprococcus_sp.	0.103077	0.493153	0.359508	0.369472	0.390077	-0.133645	-0.123682	0.08588	0.04181	0.46279	0.00657	0.01084	0.01057	1.5939	0.18531	0.07908	0.47708	0.18804	0.43551	1.06508	0.18937	0.01241	0.54623	0.34396	0	0.2764	0.8863	0.60293	0.12323	0.30636	0.02161
d__Bacteria|p__Firmicutes|c__Clostridia|o__Clostridiales|f__Peptococcaceae	0.125792	0.486012	0.37812	0.490753	0.36022	-0.107892	0.00474167	0.17052	0.08839	0.36202	0.04335	0.02438	0.06609	0.49574	0.25239	0.08155	0.37122	1.23825	0.47692	0.43469	0.28687	0.01241	0.38557	1.14653	0.00265	0.37714	0.83416	0.66333	0.59633	0.30744	0.16612
d__Bacteria|p__Proteobacteria|c__Gammaproteobacteria|o__Pseudomonadales	0.384232	0.698248	0.843123	0.335932	0.314017	0.144875	-0.362317	2.07242	0.17798	0.03359	0.00525	0.01219	0.00396	0.17374	0.25352	0.07537	0.32888	0.07096	3.28702	1.49873	0.375	0.03567	0.02235	0.65377	2.47322	0.33415	0.06256	0.36692	0.19804	0.72168	0.33224
d__Bacteria|p__Firmicutes|c__Bacilli|o__Lactobacillales|f__Enterococcaceae	0.006755	0.320458	7.95758	1.02525	0.313703	7.63712	0.704792	0.0112	0.00836	0.00373	0.00657	0.00406	0.00661	0.00188	0.5332	0.5474	0.67469	0.04258	0.123	1.30817	0.04781	1.52608	1.04216	1.07212	42.7491	0.0651	0.04287	0.17003	0.10342	5.48106	0.28902
d__Bacteria|p__Firmicutes|c__Bacilli|o__Lactobacillales|f__Enterococcaceae|g__Enterococcus	0.006755	0.320458	7.95758	1.02525	0.313703	7.63712	0.704792	0.0112	0.00836	0.00373	0.00657	0.00406	0.00661	0.00188	0.5332	0.5474	0.67469	0.04258	0.123	1.30817	0.04781	1.52608	1.04216	1.07212	42.7491	0.0651	0.04287	0.17003	0.10342	5.48106	0.28902
d__Bacteria|p__Bacteroidetes|c__Bacteroidia|o__Bacteroidales|f__Bacteroidaceae|g__Bacteroides|s__Bacteroides_intestinalis	0.01027	0.317795	0.925805	0.668718	0.307525	0.60801	0.350923	0.00249	0.00239	0.04479	0.00131	0.00271	0.00793	1.13688	0.05002	0.02842	0.29782	0.29448	0.09915	3.25292	0.69187	0.04032	0.20676	1.29411	0.06885	0.88449	0.29196	0.0358	0.0044	0.00539	2.79027
d__Bacteria|p__Firmicutes|c__Clostridia|o__Clostridiales|f__Peptococcaceae|g__Dehalobacterium	0.0939833	0.380528	0.328835	0.41701	0.286545	-0.0516933	0.0364817	0.1058	0.0657	0.26125	0.04335	0.02303	0.06477	0.37015	0.22397	0.0729	0.17644	1.04311	0.3966	0.32241	0.24468	0.01241	0.33947	1.05139	0.00265	0.34888	0.72178	0.5291	0.56332	0.17691	0.16207
d__Bacteria|p__Firmicutes|c__Clostridia|o__Clostridiales|f__Peptococcaceae|g__Dehalobacterium|s__uncultured_Dehalobacterium_sp.	0.0939833	0.380528	0.328835	0.41701	0.286545	-0.0516933	0.0364817	0.1058	0.0657	0.26125	0.04335	0.02303	0.06477	0.37015	0.22397	0.0729	0.17644	1.04311	0.3966	0.32241	0.24468	0.01241	0.33947	1.05139	0.00265	0.34888	0.72178	0.5291	0.56332	0.17691	0.16207
d__Bacteria|p__Firmicutes|c__Bacilli|o__Lactobacillales|f__Enterococcaceae|g__Enterococcus|s__uncultured_Enterococcus_sp.	0.00549833	0.260675	7.68049	0.724157	0.255177	7.41982	0.463482	0.00871	0.00836	0	0.00657	0.00406	0.00529	0.00094	0.38768	0.3571	0.6634	0.03193	0.123	0.89203	0.03656	1.05926	0.99746	1.0648	42.0329	0.04422	0.02665	0.12864	0.07922	3.77989	0.28632
d__Bacteria|p__Firmicutes|c__Clostridia|o__Clostridiales|f__Ruminococcaceae|g__Papillibacter	0.0250967	0.27933	0.116392	0.0728217	0.254233	-0.162938	-0.206508	0.05726	0.01792	0.04105	0.00263	0	0.03172	1.37672	0.01137	0.09144	0.0367	0.11708	0.04267	0.01339	0.22593	0.0031	0.44983	0.0061	0	0.09582	0.00463	0.12752	0.18924	0.00216	0.01756
d__Bacteria|p__Firmicutes|c__Clostridia|o__Clostridiales|f__Ruminococcaceae|g__Papillibacter|s__uncultured_Papillibacter_sp.	0.0250967	0.27933	0.116392	0.0728217	0.254233	-0.162938	-0.206508	0.05726	0.01792	0.04105	0.00263	0	0.03172	1.37672	0.01137	0.09144	0.0367	0.11708	0.04267	0.01339	0.22593	0.0031	0.44983	0.0061	0	0.09582	0.00463	0.12752	0.18924	0.00216	0.01756
d__Bacteria|p__Proteobacteria|c__Betaproteobacteria|o__Burkholderiales	0.0665867	0.294558	0.575895	0.047865	0.227972	0.281337	-0.246693	0.17922	0.04776	0.01119	0.04597	0.07043	0.04495	0.10198	0.16599	1.05524	0.08892	0.0816	0.27362	0.12772	0.04405	0.00775	0.12851	0.15246	2.99488	0.03809	0.02433	0.02349	0.08141	0.04423	0.07564
d__Bacteria|p__Proteobacteria|c__Betaproteobacteria	0.07148	0.297733	0.583052	0.0513017	0.226253	0.285318	-0.246432	0.19167	0.04895	0.01492	0.05254	0.07585	0.04495	0.10387	0.1694	1.05524	0.09033	0.08515	0.28241	0.14626	0.04499	0.01085	0.1327	0.16466	2.99885	0.04178	0.02549	0.02573	0.08361	0.05286	0.07834
d__Bacteria|p__Firmicutes|c__Clostridia|o__Clostridiales|f__Clostridiales_Incertae_Sedis_XIII	0.00343333	0.215683	0.0354333	0.0910383	0.21225	-0.18025	-0.124645	0	0.01314	0.00746	0	0	0	0.24267	0.19782	0.04695	0.47426	0.08515	0.24725	0.03811	0.02625	0.00155	0.06985	0.07684	0	0.08968	0.19348	0.00447	0.14963	0.09817	0.0108
d__Bacteria|p__Firmicutes|c__Clostridia|o__Clostridiales|f__Clostridiales_Incertae_Sedis_XIII|g__Anaerovorax	0.00343333	0.215683	0.0354333	0.0910383	0.21225	-0.18025	-0.124645	0	0.01314	0.00746	0	0	0	0.24267	0.19782	0.04695	0.47426	0.08515	0.24725	0.03811	0.02625	0.00155	0.06985	0.07684	0	0.08968	0.19348	0.00447	0.14963	0.09817	0.0108
d__Bacteria|p__Firmicutes|c__Clostridia|o__Clostridiales|f__Clostridiales_Incertae_Sedis_XIII|g__Anaerovorax|s__Anaerovorax_unclassified	0.00343333	0.215683	0.0354333	0.0910383	0.21225	-0.18025	-0.124645	0	0.01314	0.00746	0	0	0	0.24267	0.19782	0.04695	0.47426	0.08515	0.24725	0.03811	0.02625	0.00155	0.06985	0.07684	0	0.08968	0.19348	0.00447	0.14963	0.09817	0.0108
d__Bacteria|p__Proteobacteria|c__Betaproteobacteria|o__Burkholderiales|f__Sutterellaceae|g__Turicimonas	0.0122983	0.224015	0.0303	0.0203867	0.211717	-0.193715	-0.203628	0.00373	0.02269	0.00746	0.00263	0.01084	0.02644	0.06893	0.12506	1.03917	0.02682	0.0816	0.00251	0.02472	0.0225	0.0031	0.09639	0.02317	0.01192	0.01474	0.0139	0	0.05721	0	0.03647
d__Bacteria|p__Proteobacteria|c__Betaproteobacteria|o__Burkholderiales|f__Sutterellaceae|g__Turicimonas|s__Turicimonas_muris	0.0122983	0.224015	0.0303	0.0203867	0.211717	-0.193715	-0.203628	0.00373	0.02269	0.00746	0.00263	0.01084	0.02644	0.06893	0.12506	1.03917	0.02682	0.0816	0.00251	0.02472	0.0225	0.0031	0.09639	0.02317	0.01192	0.01474	0.0139	0	0.05721	0	0.03647
d__Bacteria|p__Proteobacteria|c__Betaproteobacteria|o__Burkholderiales|f__Sutterellaceae	0.0135833	0.224015	0.03184	0.0224133	0.210432	-0.192175	-0.201602	0.00373	0.02508	0.00746	0.00263	0.01219	0.03041	0.06893	0.12506	1.03917	0.02682	0.0816	0.00251	0.02472	0.02344	0.0031	0.10337	0.02317	0.01324	0.01474	0.0139	0	0.05721	0	0.04863
d__Bacteria|p__Firmicutes|c__Clostridia|o__Clostridiales|f__Ruminococcaceae|g__Butyricicoccus	0.0822917	0.290062	0.241703	0.844973	0.20777	-0.0483583	0.554912	0.0946	0.172	0.15302	0.0092	0.00677	0.05816	0.28328	0.11369	0.06796	0.51661	0.21288	0.54595	0.42747	0.25687	0.04963	0.64541	0.06952	0.00132	1.01348	0.48775	0.9497	0.9352	1.63644	0.04727
d__Bacteria|p__Firmicutes|c__Clostridia|o__Clostridiales|f__Ruminococcaceae|g__Butyricicoccus|s__Butyricicoccus_unclassified	0.0822917	0.290062	0.241703	0.844973	0.20777	-0.0483583	0.554912	0.0946	0.172	0.15302	0.0092	0.00677	0.05816	0.28328	0.11369	0.06796	0.51661	0.21288	0.54595	0.42747	0.25687	0.04963	0.64541	0.06952	0.00132	1.01348	0.48775	0.9497	0.9352	1.63644	0.04727
d__Bacteria|p__Firmicutes|c__Clostridia|o__Clostridiales|f__Oscillospiraceae	0.05453	0.226568	0.110168	0.251845	0.172038	-0.1164	0.0252767	0.02863	0.0657	0.08957	0.02627	0.02845	0.08856	0.24551	0.04661	0.01359	0.2696	0.41511	0.36899	0.20086	0.08906	0.0031	0.30175	0.03049	0.03575	0.27272	0.1147	0.62642	0.40709	0.04962	0.04052
d__Bacteria|p__Firmicutes|c__Clostridia|o__Clostridiales|f__Oscillospiraceae|g__Oscillibacter	0.05453	0.226568	0.110168	0.251845	0.172038	-0.1164	0.0252767	0.02863	0.0657	0.08957	0.02627	0.02845	0.08856	0.24551	0.04661	0.01359	0.2696	0.41511	0.36899	0.20086	0.08906	0.0031	0.30175	0.03049	0.03575	0.27272	0.1147	0.62642	0.40709	0.04962	0.04052
d__Bacteria|p__Firmicutes|c__Clostridia|o__Clostridiales|f__Oscillospiraceae|g__Oscillibacter|s__uncultured_Oscillibacter_sp.	0.05453	0.226568	0.110168	0.251845	0.172038	-0.1164	0.0252767	0.02863	0.0657	0.08957	0.02627	0.02845	0.08856	0.24551	0.04661	0.01359	0.2696	0.41511	0.36899	0.20086	0.08906	0.0031	0.30175	0.03049	0.03575	0.27272	0.1147	0.62642	0.40709	0.04962	0.04052
d__Bacteria|p__Firmicutes|c__Clostridia|o__Clostridiales|f__Ruminococcaceae|g__Anaerotruncus	0.081765	0.245043	0.150763	0.487467	0.163278	-0.09428	0.242423	0.10455	0.06688	0.19407	0.04072	0.04471	0.03966	0.21246	0.20123	0.16928	0.27524	0.1916	0.42045	0.29975	0.20625	0.00155	0.25705	0.12807	0.01191	0.57246	0.75769	0.08278	0.31907	0.86191	0.33089
d__Bacteria|p__Firmicutes|c__Clostridia|o__Clostridiales|f__Clostridiaceae|g__Alkaliphilus	0.0236017	0.159045	0.144582	0.100573	0.135443	-0.0144633	-0.0584717	0.00747	0.08361	0.00373	0.00788	0.02438	0.01454	0.34843	0.06025	0.03954	0.05787	0.40802	0.04016	0.00309	0.195	0.0062	0.651	0.0122	0	0.06142	0.0811	0.00559	0.43129	0.00108	0.02296
d__Bacteria|p__Firmicutes|c__Clostridia|o__Clostridiales|f__Clostridiaceae|g__Alkaliphilus|s__uncultured_Alkaliphilus_sp.	0.0236017	0.159045	0.144582	0.100573	0.135443	-0.0144633	-0.0584717	0.00747	0.08361	0.00373	0.00788	0.02438	0.01454	0.34843	0.06025	0.03954	0.05787	0.40802	0.04016	0.00309	0.195	0.0062	0.651	0.0122	0	0.06142	0.0811	0.00559	0.43129	0.00108	0.02296
d__Bacteria|p__Firmicutes|c__Clostridia|o__Clostridiales|f__Lachnospiraceae|g__Faecalicatena	0.017155	0.139672	0.301292	0.54176	0.122517	0.16162	0.402088	0.00373	0.04897	0	0.01051	0.00271	0.03701	0.10104	0.4161	0.01853	0.07622	0.18095	0.04519	0.15657	0.00562	0.0062	0.83262	0.80012	0.00662	0.58106	0.03129	0.04139	0.64474	0.01402	1.93806
d__Bacteria|p__Proteobacteria|c__Alphaproteobacteria|o__Rhodospirillales|f__Rhodospirillaceae	0.00405	0.122513	0.738587	0.0711517	0.118463	0.616073	-0.0513617	0.00124	0	0.01493	0	0.00813	0	0.48535	0.01023	0.00371	0.02117	0.1845	0.03012	0.30799	2.89309	0.01086	0.93739	0.21467	0.06752	0.02088	0.02201	0.01454	0.34547	0.01726	0.00675
d__Bacteria|p__Proteobacteria|c__Alphaproteobacteria|o__Rhodospirillales|f__Rhodospirillaceae|g__Insolitispirillum	0.00405	0.122513	0.738587	0.0711517	0.118463	0.616073	-0.0513617	0.00124	0	0.01493	0	0.00813	0	0.48535	0.01023	0.00371	0.02117	0.1845	0.03012	0.30799	2.89309	0.01086	0.93739	0.21467	0.06752	0.02088	0.02201	0.01454	0.34547	0.01726	0.00675
d__Bacteria|p__Proteobacteria|c__Alphaproteobacteria|o__Rhodospirillales|f__Rhodospirillaceae|g__Insolitispirillum|s__uncultured_Insolitispirillum_sp.	0.00405	0.122513	0.738587	0.0711517	0.118463	0.616073	-0.0513617	0.00124	0	0.01493	0	0.00813	0	0.48535	0.01023	0.00371	0.02117	0.1845	0.03012	0.30799	2.89309	0.01086	0.93739	0.21467	0.06752	0.02088	0.02201	0.01454	0.34547	0.01726	0.00675
d__Bacteria|p__Firmicutes|c__Clostridia|o__Clostridiales|f__Lachnospiraceae|g__Faecalicatena|s__Faecalicatena_contorta	0.0169367	0.13359	0.290753	0.522862	0.116653	0.157163	0.389272	0.00373	0.04897	0	0.0092	0.00271	0.03701	0.09915	0.40473	0.01853	0.07199	0.16321	0.04393	0.15451	0.00562	0.0062	0.7935	0.77939	0.0053	0.57246	0.02781	0.04027	0.61613	0.01402	1.86648
d__Bacteria|p__Proteobacteria|c__Alphaproteobacteria|o__Rhodospirillales	0.007775	0.123175	0.741388	0.0718967	0.1154	0.618213	-0.0512783	0.0224	0.00119	0.01493	0	0.00813	0	0.48818	0.01137	0.00371	0.02117	0.1845	0.03012	0.32138	2.89496	0.01241	0.93739	0.21467	0.06752	0.02211	0.02201	0.01454	0.34547	0.0205	0.00675
d__Bacteria|p__Firmicutes|c__Clostridia|o__Clostridiales|f__Ruminococcaceae|g__Ruminococcus|s__uncultured_Ruminococcus_sp.	0.137277	0.247792	0.249223	0.418033	0.110515	0.00143167	0.170242	0.21533	0.21739	0.11197	0.09852	0.08263	0.09782	0.30405	0.2126	0.12851	0.30488	0.29448	0.24223	0.32756	0.19969	0.02637	0.56439	0.35615	0.02118	0.83166	0.42635	0.44297	0.23545	0.37324	0.19853
d__Bacteria|p__Bacteroidetes|c__Bacteroidia|o__Bacteroidales|f__Bacteroidaceae|g__Bacteroides|s__Bacteroides_uniformis	0	0.105762	0.000258333	0.00309	0.105762	-0.105503	-0.102672	0	0	0	0	0	0	0.00189	0.02046	0.01112	0.34299	0.19159	0.06652	0	0	0.00155	0	0	0	0	0.01854	0	0	0	0
d__Bacteria|p__Firmicutes|c__Clostridia|o__Clostridiales|f__Ruminococcaceae|g__Anaerotruncus|s__Anaerotruncus_sp._G3	0.0493733	0.153997	0.0748167	0.24733	0.104623	-0.07918	0.0933333	0.07219	0.02269	0.14182	0.02233	0.00813	0.02908	0.10292	0.06139	0.13468	0.22725	0.14547	0.25227	0.10301	0.11344	0	0.19698	0.03415	0.00132	0.08231	0.46342	0.00447	0.18044	0.68716	0.06618
d__Bacteria|p__Bacteroidetes|c__Bacteroidia|o__Bacteroidales|f__Porphyromonadaceae|g__Butyricimonas	0.02605	0.12587	0.200338	0.33518	0.09982	0.0744683	0.20931	0.01618	0.01314	0.06718	0.03284	0.02167	0.00529	0.16997	0.04434	0.09514	0.10022	0.28029	0.06526	0.07725	0.49781	0.00931	0.46799	0.12319	0.02648	0.10442	0.0614	0.0179	0.4995	0.00971	1.31815
d__Bacteria|p__Bacteroidetes|c__Bacteroidia|o__Bacteroidales|f__Porphyromonadaceae|g__Butyricimonas|s__Butyricimonas_unclassified	0.02605	0.12587	0.200338	0.33518	0.09982	0.0744683	0.20931	0.01618	0.01314	0.06718	0.03284	0.02167	0.00529	0.16997	0.04434	0.09514	0.10022	0.28029	0.06526	0.07725	0.49781	0.00931	0.46799	0.12319	0.02648	0.10442	0.0614	0.0179	0.4995	0.00971	1.31815
d__Bacteria|p__Firmicutes|c__Clostridia|o__Clostridiales|f__Lachnospiraceae|g__Lachnoclostridium|s__Clostridium]_aldenense	0.831422	0.926408	0.912437	3.29953	0.0949867	-0.0139717	2.37312	1.34676	0.52556	2.23931	0.58983	0.17339	0.11368	0.52028	0.01364	0.02348	0.7001	0.53575	3.7652	0.59743	0.53156	0.05273	0.44564	3.84329	0.00397	2.91021	2.96244	7.25751	2.62515	1.41099	2.6309
d__Bacteria|p__Bacteroidetes|c__Bacteroidia|o__Bacteroidales|f__Bacteroidaceae|g__Bacteroides|s__Bacteroides_dorei	0.00330833	0.0982833	0.0275583	0.0354617	0.094975	-0.070725	-0.0628217	0	0.00119	0.01866	0	0	0	0.22662	0.05343	0.25948	0.00988	0.03903	0.00126	0.05356	0.08437	0.00465	0.00559	0.01586	0.00132	0.03563	0.02549	0.01454	0.11442	0.00108	0.02161
d__Bacteria|p__Firmicutes|c__Clostridia|o__Clostridiales|f__Lachnospiraceae|g__Extibacter	0.00086	0.091165	0.06623	0.223628	0.090305	-0.024935	0.132463	0.00249	0	0	0	0.00135	0.00132	0.18885	0.00227	0	0.30065	0	0.05522	0.20086	0.00094	0	0.19558	0	0	0.00491	0.00116	0.04474	0.52371	0.7659	0.00135
d__Bacteria|p__Firmicutes|c__Clostridia|o__Clostridiales|f__Lachnospiraceae|g__Extibacter|s__Extibacter_muris	0.00086	0.091165	0.06623	0.223628	0.090305	-0.024935	0.132463	0.00249	0	0	0	0.00135	0.00132	0.18885	0.00227	0	0.30065	0	0.05522	0.20086	0.00094	0	0.19558	0	0	0.00491	0.00116	0.04474	0.52371	0.7659	0.00135
d__Bacteria|p__Firmicutes|c__Clostridia|o__Clostridiales|f__Lachnospiraceae|g__Dorea|s__Dorea_unclassified	0.00371167	0.0912367	0.154887	0.0254183	0.087525	0.06365	-0.0658183	0.00871	0.00717	0.00373	0.00131	0.00135	0	0.07554	0.24102	0.01359	0.01411	0.16676	0.0364	0.10507	0.02812	0.0031	0.50152	0.29151	0	0.0344	0.08921	0.00671	0.0176	0.00324	0.00135
d__Bacteria|p__Firmicutes|c__Clostridia|o__Clostridiales|f__Ruminococcaceae|g__Acutalibacter	0.00474333	0.085545	0.118857	0.079305	0.0808017	0.0333117	-0.00624	0.00249	0.00358	0.02239	0	0	0	0.24456	0.01933	0.00124	0.00565	0.15966	0.08283	0.4491	0.00844	0.0031	0.25006	0.00244	0	0.08968	0.00348	0.09396	0.23985	0.0205	0.02836
d__Bacteria|p__Firmicutes|c__Clostridia|o__Clostridiales|f__Ruminococcaceae|g__Acutalibacter|s__Acutalibacter_muris	0.00474333	0.085545	0.118857	0.079305	0.0808017	0.0333117	-0.00624	0.00249	0.00358	0.02239	0	0	0	0.24456	0.01933	0.00124	0.00565	0.15966	0.08283	0.4491	0.00844	0.0031	0.25006	0.00244	0	0.08968	0.00348	0.09396	0.23985	0.0205	0.02836
d__Bacteria|p__Firmicutes|c__Clostridia|o__Clostridiales|f__Clostridiaceae_1|g__Clostridium_sensu_stricto	0	0.079155	0.001375	0.00436333	0.079155	-0.07778	-0.0747917	0	0	0	0	0	0	0.02172	0.11596	0.23971	0.05223	0.03903	0.00628	0.00515	0	0.0031	0	0	0	0.01351	0.01159	0	0	0.00108	0
d__Bacteria|p__Firmicutes|c__Clostridia|o__Clostridiales|f__Clostridiaceae_1|g__Clostridium_sensu_stricto|s__Clostridium_sensu_stricto_unclassified	0	0.079155	0.001375	0.00436333	0.079155	-0.07778	-0.0747917	0	0	0	0	0	0	0.02172	0.11596	0.23971	0.05223	0.03903	0.00628	0.00515	0	0.0031	0	0	0	0.01351	0.01159	0	0	0.00108	0
d__Bacteria|p__Firmicutes|c__Clostridia|o__Clostridiales|f__Peptococcaceae|g__Desulfonispora	0.0318083	0.0884567	0.0485033	0.07314	0.0566483	-0.0399533	-0.0153167	0.06472	0.02269	0.10077	0	0.00135	0.00132	0.12559	0.02842	0.00865	0.19196	0.0958	0.08032	0.11228	0.0375	0	0.0461	0.09514	0	0.0258	0.11122	0.13423	0.03301	0.13053	0.00405
d__Bacteria|p__Firmicutes|c__Clostridia|o__Clostridiales|f__Peptococcaceae|g__Desulfonispora|s__uncultured_Desulfonispora_sp.	0.0318083	0.0884567	0.0485033	0.07314	0.0566483	-0.0399533	-0.0153167	0.06472	0.02269	0.10077	0	0.00135	0.00132	0.12559	0.02842	0.00865	0.19196	0.0958	0.08032	0.11228	0.0375	0	0.0461	0.09514	0	0.0258	0.11122	0.13423	0.03301	0.13053	0.00405
d__Bacteria|p__Firmicutes|c__Bacilli|o__Lactobacillales|f__Enterococcaceae|g__Enterococcus|s__Enterococcus_faecalis	0.00125667	0.0573967	0.205133	0.295993	0.05614	0.147737	0.238597	0.00249	0	0.00373	0	0	0.00132	0.00094	0.14325	0.18535	0.01129	0.00355	0	0.4079	0.01031	0.43115	0.01257	0.0061	0.36277	0.02088	0.01506	0.04139	0.022	1.67528	0.00135
d__Bacteria|p__Deferribacteres|c__Deferribacteres|o__Deferribacterales|f__Deferribacteraceae|g__Mucispirillum|s__Mucispirillum_schaedleri	0.000621667	0.0509083	0.01324	0.046765	0.0502867	-0.0376683	-0.00414333	0	0	0.00373	0	0	0	0.00944	0.01137	0.04078	0.02258	0.19869	0.02259	0.00618	0.01594	0.00155	0.02375	0.02805	0.00397	0.09828	0.00927	0.00895	0.15843	0.00431	0.00135
d__Bacteria|p__Proteobacteria|c__Gammaproteobacteria|o__Enterobacteriales|f__Enterobacteriaceae|g__Proteus	0.000206667	0.0494983	1.42483	0.232788	0.0492917	1.37533	0.18329	0.00124	0	0	0	0	0	0.01133	0	0.00618	0.27948	0	0	0.13391	0.03656	8.08946	0.00559	0.02927	0.25421	0.00369	0.00811	0.37921	0.4951	0.44444	0.06618
d__Bacteria|p__Proteobacteria|c__Gammaproteobacteria|o__Enterobacteriales|f__Enterobacteriaceae|g__Proteus|s__Proteus_unclassified	0.000206667	0.0494983	1.42483	0.232788	0.0492917	1.37533	0.18329	0.00124	0	0	0	0	0	0.01133	0	0.00618	0.27948	0	0	0.13391	0.03656	8.08946	0.00559	0.02927	0.25421	0.00369	0.00811	0.37921	0.4951	0.44444	0.06618
d__Bacteria|p__Firmicutes|c__Clostridia|o__Clostridiales|f__Ruminococcaceae|g__Harryflintia	0.015445	0.0636067	0.0145633	0.0953433	0.0481617	-0.0490433	0.0317367	0.02987	0.01553	0.02613	0.00263	0	0.01851	0.02927	0.09095	0.01112	0.12421	0.11354	0.01255	0.00618	0.01031	0	0.01956	0.05001	0.00132	0.01351	0.23635	0.03691	0.12103	0.1521	0.01216
d__Bacteria|p__Firmicutes|c__Clostridia|o__Clostridiales|f__Ruminococcaceae|g__Harryflintia|s__Harryflintia_acetispora	0.015445	0.0636067	0.0145633	0.0953433	0.0481617	-0.0490433	0.0317367	0.02987	0.01553	0.02613	0.00263	0	0.01851	0.02927	0.09095	0.01112	0.12421	0.11354	0.01255	0.00618	0.01031	0	0.01956	0.05001	0.00132	0.01351	0.23635	0.03691	0.12103	0.1521	0.01216
d__Bacteria|p__Proteobacteria|c__Proteobacteria_unclassified	0.0861467	0.132862	0.0284333	0.09707	0.046715	-0.104428	-0.0357917	0.09211	0.06928	0.08584	0.02233	0.00542	0.2419	0.13125	0.00341	0.03707	0.05646	0.54639	0.02259	0.00103	0.11531	0.0031	0.0475	0.00366	0	0.01597	0.2097	0.12752	0.22005	0.00108	0.0081
d__Bacteria|p__Proteobacteria|c__Proteobacteria_unclassified|o__Proteobacteria_unclassified	0.0861467	0.132862	0.0284333	0.09707	0.046715	-0.104428	-0.0357917	0.09211	0.06928	0.08584	0.02233	0.00542	0.2419	0.13125	0.00341	0.03707	0.05646	0.54639	0.02259	0.00103	0.11531	0.0031	0.0475	0.00366	0	0.01597	0.2097	0.12752	0.22005	0.00108	0.0081
d__Bacteria|p__Proteobacteria|c__Proteobacteria_unclassified|o__Proteobacteria_unclassified|f__Proteobacteria_unclassified	0.0861467	0.132862	0.0284333	0.09707	0.046715	-0.104428	-0.0357917	0.09211	0.06928	0.08584	0.02233	0.00542	0.2419	0.13125	0.00341	0.03707	0.05646	0.54639	0.02259	0.00103	0.11531	0.0031	0.0475	0.00366	0	0.01597	0.2097	0.12752	0.22005	0.00108	0.0081
d__Bacteria|p__Proteobacteria|c__Proteobacteria_unclassified|o__Proteobacteria_unclassified|f__Proteobacteria_unclassified|g__Proteobacteria_unclassified	0.0861467	0.132862	0.0284333	0.09707	0.046715	-0.104428	-0.0357917	0.09211	0.06928	0.08584	0.02233	0.00542	0.2419	0.13125	0.00341	0.03707	0.05646	0.54639	0.02259	0.00103	0.11531	0.0031	0.0475	0.00366	0	0.01597	0.2097	0.12752	0.22005	0.00108	0.0081
d__Bacteria|p__Proteobacteria|c__Proteobacteria_unclassified|o__Proteobacteria_unclassified|f__Proteobacteria_unclassified|g__Proteobacteria_unclassified|s__Proteobacteria_unclassified	0.0861467	0.132862	0.0284333	0.09707	0.046715	-0.104428	-0.0357917	0.09211	0.06928	0.08584	0.02233	0.00542	0.2419	0.13125	0.00341	0.03707	0.05646	0.54639	0.02259	0.00103	0.11531	0.0031	0.0475	0.00366	0	0.01597	0.2097	0.12752	0.22005	0.00108	0.0081
d__Bacteria|p__Bacteroidetes|c__Bacteroidia|o__Bacteroidales|f__Bacteroidaceae|g__Bacteroides|s__Bacteroides_vulgatus	0	0.0464967	0.00191667	0.004105	0.0464967	-0.04458	-0.0423917	0	0	0	0	0	0	0.01228	0.04548	0.17299	0.00565	0.04258	0	0.00515	0.00094	0	0.00419	0.00122	0	0.01351	0.00232	0	0.0088	0	0
d__Bacteria|p__Firmicutes|c__Clostridia|o__Clostridiales|f__Ruminococcaceae|g__Ruminococcus	0.204388	0.2486	0.825217	0.473443	0.0442117	0.576617	0.224843	0.33482	0.35236	0.15676	0.10771	0.15307	0.12161	0.30405	0.21374	0.13222	0.30488	0.29448	0.24223	0.39039	3.53152	0.02637	0.58534	0.39518	0.0225	0.83289	0.42635	0.44633	0.56332	0.37324	0.19853
d__Bacteria|p__Firmicutes|c__Clostridia|o__Clostridiales|f__Ruminococcaceae|g__Anaerotruncus|s__Anaerotruncus_colihominis	0.0138967	0.0580083	0.040145	0.159287	0.0441117	-0.0178633	0.101278	0.02614	0.01075	0.00373	0.01576	0.02303	0.00397	0.08593	0.11028	0.02842	0.01553	0.02129	0.0866	0.11022	0.0525	0	0.02375	0.04513	0.00927	0.42627	0.26415	0.02685	0.06381	0.07335	0.10129
d__Bacteria|p__Tenericutes	0.017605	0.061695	0.180908	0.08651	0.04409	0.119213	0.024815	0	0.01194	0.02613	0.00131	0.00677	0.05948	0.21812	0.06708	0.00124	0.04093	0.03903	0.00377	0.00206	0.28593	0	0.67615	0.0988	0.02251	0.00491	0	0	0.14303	0.00647	0.36465
d__Bacteria|p__Tenericutes|c__Mollicutes	0.017605	0.061695	0.180908	0.08651	0.04409	0.119213	0.024815	0	0.01194	0.02613	0.00131	0.00677	0.05948	0.21812	0.06708	0.00124	0.04093	0.03903	0.00377	0.00206	0.28593	0	0.67615	0.0988	0.02251	0.00491	0	0	0.14303	0.00647	0.36465
d__Bacteria|p__Tenericutes|c__Mollicutes|o__Anaeroplasmatales	0.017605	0.061695	0.180908	0.08651	0.04409	0.119213	0.024815	0	0.01194	0.02613	0.00131	0.00677	0.05948	0.21812	0.06708	0.00124	0.04093	0.03903	0.00377	0.00206	0.28593	0	0.67615	0.0988	0.02251	0.00491	0	0	0.14303	0.00647	0.36465
d__Bacteria|p__Tenericutes|c__Mollicutes|o__Anaeroplasmatales|f__Anaeroplasmataceae	0.017605	0.061695	0.180908	0.08651	0.04409	0.119213	0.024815	0	0.01194	0.02613	0.00131	0.00677	0.05948	0.21812	0.06708	0.00124	0.04093	0.03903	0.00377	0.00206	0.28593	0	0.67615	0.0988	0.02251	0.00491	0	0	0.14303	0.00647	0.36465
d__Bacteria|p__Tenericutes|c__Mollicutes|o__Anaeroplasmatales|f__Anaeroplasmataceae|g__Anaeroplasma	0.017605	0.061695	0.180908	0.08651	0.04409	0.119213	0.024815	0	0.01194	0.02613	0.00131	0.00677	0.05948	0.21812	0.06708	0.00124	0.04093	0.03903	0.00377	0.00206	0.28593	0	0.67615	0.0988	0.02251	0.00491	0	0	0.14303	0.00647	0.36465
d__Bacteria|p__Tenericutes|c__Mollicutes|o__Anaeroplasmatales|f__Anaeroplasmataceae|g__Anaeroplasma|s__uncultured_Anaeroplasma_sp.	0.017605	0.061695	0.180908	0.08651	0.04409	0.119213	0.024815	0	0.01194	0.02613	0.00131	0.00677	0.05948	0.21812	0.06708	0.00124	0.04093	0.03903	0.00377	0.00206	0.28593	0	0.67615	0.0988	0.02251	0.00491	0	0	0.14303	0.00647	0.36465
d__Bacteria|p__Bacteroidetes|c__Bacteroidia|o__Bacteroidales|f__Bacteroidaceae|g__Bacteroides|s__Bacteroides_finegoldii	0.00494333	0.04698	0.0107483	0.026005	0.0420367	-0.0362317	-0.020975	0.00622	0.00478	0.01866	0	0	0	0.09065	0.09891	0.08526	0.00706	0	0	0.00309	0.06	0	0.0014	0	0	0.08599	0.02781	0.01007	0.03081	0	0.00135
d__Bacteria|p__Firmicutes|c__Clostridia|o__Clostridiales|f__Clostridiaceae|g__Clostridium|s__Clostridium_sp._ASF356	0.000605	0.0403383	0.0127167	0.042155	0.0397333	-0.0276217	0.00181667	0.00124	0.00239	0	0	0	0	0.06232	0.01023	0.01853	0.03529	0.09934	0.01632	0.00721	0.00937	0	0.05728	0.00244	0	0.00983	0.02317	0.07271	0.08142	0.0658	0
d__Bacteria|p__Proteobacteria|c__Betaproteobacteria|o__Burkholderiales|f__Comamonadaceae|g__Comamonas	0.000425	0.0367867	0.467877	0.00244167	0.0363617	0.43109	-0.034345	0.00124	0	0	0.00131	0	0	0	0	0	0.03246	0	0.18826	0.00515	0.00281	0	0.00838	0.03171	2.75921	0.00123	0	0.01342	0	0	0
d__Bacteria|p__Proteobacteria|c__Betaproteobacteria|o__Burkholderiales|f__Comamonadaceae|g__Comamonas|s__uncultured_Comamonas_sp.	0.000425	0.0367867	0.467877	0.00244167	0.0363617	0.43109	-0.034345	0.00124	0	0	0.00131	0	0	0	0	0	0.03246	0	0.18826	0.00515	0.00281	0	0.00838	0.03171	2.75921	0.00123	0	0.01342	0	0	0
d__Bacteria|p__Firmicutes|c__Clostridia|o__Clostridiales|f__Ruminococcaceae|g__Faecalibacterium	0.00129	0.036325	0.005465	0.000776667	0.035035	-0.03086	-0.0355483	0	0.00239	0	0	0.00271	0.00264	0.00567	0.00227	0	0.00423	0.20578	0	0.0103	0.00844	0.00155	0.01118	0	0.00132	0.00246	0	0	0.0022	0	0
d__Bacteria|p__Firmicutes|c__Clostridia|o__Clostridiales|f__Ruminococcaceae|g__Faecalibacterium|s__uncultured_Faecalibacterium_sp.	0.00129	0.036325	0.005465	0.000776667	0.035035	-0.03086	-0.0355483	0	0.00239	0	0	0.00271	0.00264	0.00567	0.00227	0	0.00423	0.20578	0	0.0103	0.00844	0.00155	0.01118	0	0.00132	0.00246	0	0	0.0022	0	0
d__Bacteria|p__Bacteroidetes|c__Bacteroidia|o__Bacteroidales|f__Bacteroidaceae|g__Bacteroides|s__Bacteroides_sp._AN_5745	0.000225	0.0343883	0.00163	0	0.0341633	-0.0327583	-0.0343883	0	0	0	0	0.00135	0	0	0	0	0.00282	0.09934	0.10417	0	0	0	0.00978	0	0	0	0	0	0	0	0
d__Bacteria|p__Firmicutes|c__Clostridia|o__Clostridiales|f__Lachnospiraceae|g__Syntrophococcus|s__uncultured_Syntrophococcus_sp.	0.0367533	0.07056	0.060685	0.106605	0.0338067	-0.009875	0.036045	0.03983	0.043	0.12316	0.00525	0.00135	0.00793	0.15675	0.00568	0.00741	0.1101	0.03548	0.10794	0.02472	0.05906	0.0031	0.16624	0.11099	0	0.12776	0.20159	0.02125	0.22665	0.00971	0.05267
d__Bacteria|p__Proteobacteria|c__Betaproteobacteria|o__Burkholderiales|f__Comamonadaceae	0.0246317	0.0520133	0.517297	0.0150167	0.0273817	0.465283	-0.0369967	0.1033	0.01671	0.00373	0.00919	0.01354	0.00132	0.01983	0.02842	0.01236	0.0381	0	0.21337	0.0721	0.01405	0.0031	0.00978	0.05489	2.94986	0.01966	0.0058	0.01678	0.0198	0.02266	0.0054
d__Bacteria|p__Firmicutes|c__Clostridia|o__Clostridiales|f__Lachnospiraceae|g__Roseburia|s__Roseburia_intestinalis	0.087515	0.112473	0.00556167	1.14705	0.0249583	-0.106912	1.03457	0.00871	0.25681	0.20154	0.02496	0.00135	0.03172	0.00094	0	0.00124	0.00141	0.00355	0.6677	0.00206	0	0.0062	0.00559	0.01952	0	0.24323	0.52135	1.39378	2.69117	1.95036	0.08238
d__Bacteria|p__Firmicutes|c__Clostridia|o__Clostridiales|f__Lachnospiraceae|g__Coprococcus|s__Coprococcus_phoceensis	0	0.0240617	0.0104583	0.0728233	0.0240617	-0.0136033	0.0487617	0	0	0	0	0	0	0.03305	0.09663	0.00618	0.00141	0.0071	0	0.01957	0.00094	0	0.03492	0.00732	0	0.15233	0.00579	0.00895	0.22665	0	0.04322
d__Bacteria|p__Firmicutes|c__Clostridia|o__Clostridiales|f__Clostridiales_Family_XIII._Incertae_Sedis|g__Anaerovorax	0.0733933	0.094735	0.164883	0.0951483	0.0213417	0.0701483	0.000413333	0.14936	0.11108	0.10077	0.05255	0.00677	0.01983	0.29555	0.09322	0.03089	0.03529	0.05322	0.06024	0.12464	0.13312	0	0.4652	0.24516	0.02118	0.16216	0.09153	0.07607	0.07262	0.02265	0.14586
d__Bacteria|p__Firmicutes|c__Clostridia|o__Clostridiales|f__Clostridiales_Family_XIII._Incertae_Sedis|g__Anaerovorax|s__uncultured_Anaerovorax_sp.	0.0733933	0.094735	0.164883	0.0951483	0.0213417	0.0701483	0.000413333	0.14936	0.11108	0.10077	0.05255	0.00677	0.01983	0.29555	0.09322	0.03089	0.03529	0.05322	0.06024	0.12464	0.13312	0	0.4652	0.24516	0.02118	0.16216	0.09153	0.07607	0.07262	0.02265	0.14586
d__Bacteria|p__Firmicutes|c__Clostridia|o__Clostridiales|f__Clostridiales_Family_XIII._Incertae_Sedis	0.09587	0.116018	0.182618	0.0985317	0.0201483	0.0666	-0.0174867	0.18297	0.12183	0.11197	0.06831	0.01083	0.07931	0.3031	0.14665	0.09761	0.03529	0.05322	0.06024	0.1267	0.14531	0	0.53784	0.26468	0.02118	0.16339	0.09269	0.07607	0.07702	0.02265	0.15937
d__Bacteria|p__Firmicutes|c__Clostridia|o__Clostridiales|f__Lachnospiraceae|g__Syntrophococcus	0.0504967	0.07056	0.060685	0.106605	0.0200633	-0.009875	0.036045	0.05228	0.06689	0.12316	0.0289	0.00135	0.0304	0.15675	0.00568	0.00741	0.1101	0.03548	0.10794	0.02472	0.05906	0.0031	0.16624	0.11099	0	0.12776	0.20159	0.02125	0.22665	0.00971	0.05267
d__Bacteria|p__Bacteroidetes|c__Bacteroidia|o__Bacteroidales|f__Bacteroidaceae|g__Bacteroides|s__Bacteroides_sp._HGA0121	0.000621667	0.0190983	0.00227	0.00120667	0.0184767	-0.0168283	-0.0178917	0	0	0.00373	0	0	0	0.00283	0.00682	0.03707	0.01694	0.04967	0.00126	0	0	0	0.01118	0.00244	0	0.00369	0	0	0.0022	0	0.00135
d__Bacteria|p__Firmicutes|c__Erysipelotrichia|o__Erysipelotrichales|f__Erysipelotrichaceae|g__Turicibacter|s__Turicibacter_sp._LA61	0	0.0177517	0.0256567	0.0350833	0.0177517	0.007905	0.0173317	0	0	0	0	0	0	0.01322	0.00796	0	0.04517	0	0.04016	0.06592	0	0.01861	0	0.02439	0.04502	0.02825	0.01159	0.00671	0.0176	0.0302	0.11615
d__Bacteria|p__Firmicutes|c__Clostridia|o__Clostridiales|f__Peptococcaceae|g__Peptococcus	0	0.0170267	0.000781667	0.000603333	0.0170267	-0.016245	-0.0164233	0	0	0	0	0	0	0	0	0	0.00282	0.09934	0	0	0.00469	0	0	0	0	0.00246	0.00116	0	0	0	0
d__Bacteria|p__Firmicutes|c__Clostridia|o__Clostridiales|f__Peptococcaceae|g__Peptococcus|s__uncultured_Peptococcus_sp.	0	0.0170267	0.000781667	0.000603333	0.0170267	-0.016245	-0.0164233	0	0	0	0	0	0	0	0	0	0.00282	0.09934	0	0	0.00469	0	0	0	0	0.00246	0.00116	0	0	0	0
d__Bacteria|p__Proteobacteria|c__Gammaproteobacteria|o__Xanthomonadales	0	0.0168017	0.0141483	0.00189	0.0168017	-0.00265333	-0.0149117	0	0	0	0	0	0	0	0.00341	0.00124	0.01835	0	0.07781	0.00309	0.00187	0	0	0.00976	0.07017	0	0	0.00559	0.0044	0	0.00135
d__Bacteria|p__Proteobacteria|c__Gammaproteobacteria|o__Xanthomonadales|f__Xanthomonadaceae	0	0.0168017	0.0141483	0.00189	0.0168017	-0.00265333	-0.0149117	0	0	0	0	0	0	0	0.00341	0.00124	0.01835	0	0.07781	0.00309	0.00187	0	0	0.00976	0.07017	0	0	0.00559	0.0044	0	0.00135
d__Bacteria|p__Proteobacteria|c__Gammaproteobacteria|o__Xanthomonadales|f__Xanthomonadaceae|g__Stenotrophomonas	0	0.0168017	0.0141483	0.00189	0.0168017	-0.00265333	-0.0149117	0	0	0	0	0	0	0	0.00341	0.00124	0.01835	0	0.07781	0.00309	0.00187	0	0	0.00976	0.07017	0	0	0.00559	0.0044	0	0.00135
d__Bacteria|p__Proteobacteria|c__Gammaproteobacteria|o__Xanthomonadales|f__Xanthomonadaceae|g__Stenotrophomonas|s__Stenotrophomonas_maltophilia	0	0.0168017	0.0141483	0.00189	0.0168017	-0.00265333	-0.0149117	0	0	0	0	0	0	0	0.00341	0.00124	0.01835	0	0.07781	0.00309	0.00187	0	0	0.00976	0.07017	0	0	0.00559	0.0044	0	0.00135
d__Bacteria|p__Bacteroidetes|c__Bacteroidia|o__Bacteroidales|f__Bacteroidaceae|g__Bacteroides|s__Bacteroides_sp._B2	0.000443333	0.0170433	0.000465	0.00122667	0.0166	-0.0165783	-0.0158167	0	0	0	0.00131	0.00135	0	0	0	0.00124	0.05364	0.04612	0.00126	0	0	0	0.00279	0	0	0.00369	0.00232	0	0	0	0.00135
d__Bacteria|p__Firmicutes|c__Clostridia|o__Clostridiales|f__Lachnospiraceae|g__Anaerocolumna|s__Anaerocolumna_jejuensis	0.00394333	0.0194367	0.00448	0.033895	0.0154933	-0.0149567	0.0144583	0.00249	0.00119	0.01866	0	0	0.00132	0.03871	0.02274	0.00741	0.00141	0.04258	0.00377	0.01236	0.01312	0	0.0014	0	0	0.03317	0.07994	0.01678	0.0066	0.06688	0
d__Bacteria|p__Firmicutes|c__Clostridia|o__Clostridiales|f__Ruminococcaceae|g__Anaerotruncus|s__uncultured_Anaerotruncus_sp.	0.018495	0.0330383	0.0358017	0.08085	0.0145433	0.00276333	0.0478117	0.00622	0.03344	0.04852	0.00263	0.01355	0.00661	0.02361	0.02956	0.00618	0.03246	0.02484	0.08158	0.08652	0.04031	0.00155	0.03632	0.04879	0.00132	0.06388	0.03012	0.05146	0.07482	0.1014	0.16342
d__Bacteria|p__Bacteroidetes|c__Bacteroidia|o__Bacteroidales|f__Bacteroidaceae|g__Bacteroides|s__Bacteroides_sp.	0	0.0118333	0	0.00058	0.0118333	-0.0118333	-0.0112533	0	0	0	0	0	0	0.00189	0.00227	0.00247	0.02823	0.02484	0.0113	0	0	0	0	0	0	0	0.00348	0	0	0	0
d__Bacteria|p__Firmicutes|c__Clostridia|o__Clostridiales|f__Peptostreptococcaceae|g__Peptostreptococcaceae_unclassified	0	0.0118	0	0.002715	0.0118	-0.0118	-0.009085	0	0	0	0	0	0	0.01889	0.02729	0.00124	0.00706	0	0.01632	0	0	0	0	0	0	0.00614	0.00348	0.00559	0	0.00108	0
d__Bacteria|p__Firmicutes|c__Clostridia|o__Clostridiales|f__Peptostreptococcaceae|g__Peptostreptococcaceae_unclassified|s__Peptostreptococcaceae_unclassified	0	0.0118	0	0.002715	0.0118	-0.0118	-0.009085	0	0	0	0	0	0	0.01889	0.02729	0.00124	0.00706	0	0.01632	0	0	0	0	0	0	0.00614	0.00348	0.00559	0	0.00108	0
d__Bacteria|p__Firmicutes|c__Clostridia|o__Clostridiales|f__Ruminococcaceae|g__Marasmitruncus	0.00664333	0.0183783	0.00983	0.0154	0.011735	-0.00854833	-0.00297833	0.00871	0.00478	0.02239	0.00131	0.00135	0.00132	0.03022	0.0216	0	0.01976	0.00355	0.03514	0.02369	0.00562	0	0.02235	0.00732	0	0.0172	0.04634	0	0	0.02481	0.00405
d__Bacteria|p__Firmicutes|c__Clostridia|o__Clostridiales|f__Ruminococcaceae|g__Marasmitruncus|s__Marasmitruncus_massiliensis	0.00664333	0.0183783	0.00983	0.0154	0.011735	-0.00854833	-0.00297833	0.00871	0.00478	0.02239	0.00131	0.00135	0.00132	0.03022	0.0216	0	0.01976	0.00355	0.03514	0.02369	0.00562	0	0.02235	0.00732	0	0.0172	0.04634	0	0	0.02481	0.00405
d__Bacteria|p__Firmicutes|c__Bacilli|o__Bacillales	0	0.008495	0.0412683	0.002925	0.008495	0.0327733	-0.00557	0	0	0	0	0	0	0	0	0	0.04093	0	0.01004	0	0	0.00155	0	0.00244	0.24362	0	0	0	0	0.00539	0.01216
d__Bacteria|p__Firmicutes|c__Bacilli|o__Bacillales|f__Staphylococcaceae	0	0.008495	0.0412683	0.002925	0.008495	0.0327733	-0.00557	0	0	0	0	0	0	0	0	0	0.04093	0	0.01004	0	0	0.00155	0	0.00244	0.24362	0	0	0	0	0.00539	0.01216
d__Bacteria|p__Firmicutes|c__Bacilli|o__Bacillales|f__Staphylococcaceae|g__Staphylococcus	0	0.008495	0.0412683	0.002925	0.008495	0.0327733	-0.00557	0	0	0	0	0	0	0	0	0	0.04093	0	0.01004	0	0	0.00155	0	0.00244	0.24362	0	0	0	0	0.00539	0.01216
d__Bacteria|p__Firmicutes|c__Bacilli|o__Bacillales|f__Staphylococcaceae|g__Staphylococcus|s__Staphylococcus_sp._ORG01	0	0.008495	0.0412683	0.002925	0.008495	0.0327733	-0.00557	0	0	0	0	0	0	0	0	0	0.04093	0	0.01004	0	0	0.00155	0	0.00244	0.24362	0	0	0	0	0.00539	0.01216
d__Bacteria|p__Bacteroidetes|c__Bacteroidia|o__Bacteroidales|f__Bacteroidaceae|g__Bacteroides|s__Bacteroides_sp._HGBC29	0.000621667	0.00879	0.00084	0.000186667	0.00816833	-0.00795	-0.00860333	0	0	0.00373	0	0	0	0.00189	0.00114	0.02842	0	0.02129	0	0.00103	0	0	0.00279	0.00122	0	0	0	0.00112	0	0	0
d__Bacteria|p__Bacteroidetes|c__Bacteroidia|o__Bacteroidales|f__Bacteroidaceae|g__Bacteroides|s__Bacteroides_sp._HGA0124	0	0.00795333	0.00107667	0.00114333	0.00795333	-0.00687667	-0.00681	0	0	0	0	0	0	0.00378	0.02046	0.02348	0	0	0	0.00412	0.00094	0	0.0014	0	0	0.00246	0	0	0.0044	0	0
d__Bacteria|p__Bacteroidetes|c__Bacteroidia|o__Bacteroidales|f__Bacteroidaceae|g__Bacteroides|s__Bacteroides_caccae	0.00232333	0.01022	0.00124667	0.00107333	0.00789667	-0.00897333	-0.00914667	0.00622	0	0.00373	0	0.00135	0.00264	0.01416	0.04434	0	0.00282	0	0	0	0.00469	0	0.00279	0	0	0.00123	0.00116	0	0	0	0.00405
d__Bacteria|p__Bacteroidetes|c__Bacteroidia|o__Bacteroidales|f__Bacteroidaceae|g__Bacteroides|s__Bacteroides_sp._HGBC11	0	0.00751	0.00324833	0.00266167	0.00751	-0.00426167	-0.00484833	0	0	0	0	0	0	0.02455	0.00568	0.01483	0	0	0	0.00824	0.01125	0	0	0	0	0.00369	0.00232	0.00336	0.0066	0	0
d__Bacteria|p__Proteobacteria|c__Deltaproteobacteria|o__Desulfovibrionales|f__Desulfovibrionaceae|g__Bilophila|s__uncultured_Bilophila_sp.	0	0.00662833	0.00343333	0.000616667	0.00662833	-0.003195	-0.00601167	0	0	0	0	0	0	0	0	0	0.00282	0.03193	0.00502	0	0	0	0.01816	0.00244	0	0.00123	0	0.00112	0	0	0.00135
d__Bacteria|p__Firmicutes|c__Clostridia|o__Clostridiales|f__Hungateiclostridiaceae	0.00168667	0.008075	0.0376517	0.0405	0.00638833	0.0295767	0.032425	0	0	0.00746	0.00131	0.00135	0	0.00094	0.00682	0.00124	0.00141	0.01419	0.02385	0.06386	0.00281	0.00465	0.0936	0.06099	0	0.01106	0.02896	0.15213	0.0198	0.00539	0.02566
d__Bacteria|p__Firmicutes|c__Clostridia|o__Clostridiales|f__Hungateiclostridiaceae|g__Fastidiosipila	0.00168667	0.008075	0.0352483	0.0364683	0.00638833	0.0271733	0.0283933	0	0	0.00746	0.00131	0.00135	0	0.00094	0.00682	0.00124	0.00141	0.01419	0.02385	0.04944	0.00281	0.00465	0.0936	0.06099	0	0.00983	0.02896	0.15213	0.0198	0.00539	0.0027
d__Bacteria|p__Firmicutes|c__Clostridia|o__Clostridiales|f__Hungateiclostridiaceae|g__Fastidiosipila|s__Fastidiosipila_sanguinis	0.00168667	0.008075	0.0352483	0.0364683	0.00638833	0.0271733	0.0283933	0	0	0.00746	0.00131	0.00135	0	0.00094	0.00682	0.00124	0.00141	0.01419	0.02385	0.04944	0.00281	0.00465	0.0936	0.06099	0	0.00983	0.02896	0.15213	0.0198	0.00539	0.0027
d__Bacteria|p__Bacteroidetes|c__Bacteroidia|o__Bacteroidales|f__Bacteroidaceae|g__Bacteroides|s__Bacteroides_sp._HGBC25	0	0.00629	0.0016	0.00045	0.00629	-0.00469	-0.00584	0	0	0	0	0	0	0	0	0.00371	0.00565	0.02838	0	0	0	0	0.00838	0.00122	0	0	0	0	0	0	0.0027
d__Bacteria|p__Firmicutes|c__Clostridia|o__Clostridiales|f__Lachnospiraceae|g__Pseudobutyrivibrio	0.0750767	0.0811167	0.673918	0.132857	0.00604	0.592802	0.05174	0.1531	0.15409	0.04852	0.08276	0.00406	0.00793	0.02361	0.0955	0.01359	0	0.24481	0.10919	0.99607	0.25406	0.0031	0.05867	2.69189	0.03972	0.40416	0.05909	0.00559	0.20244	0.00431	0.12155
d__Bacteria|p__Firmicutes|c__Clostridia|o__Clostridiales|f__Lachnospiraceae|g__Pseudobutyrivibrio|s__Pseudobutyrivibrio_sp._CA70	0.0750767	0.0811167	0.673918	0.132857	0.00604	0.592802	0.05174	0.1531	0.15409	0.04852	0.08276	0.00406	0.00793	0.02361	0.0955	0.01359	0	0.24481	0.10919	0.99607	0.25406	0.0031	0.05867	2.69189	0.03972	0.40416	0.05909	0.00559	0.20244	0.00431	0.12155
d__Bacteria|p__Firmicutes|c__Clostridia|o__Clostridiales|f__Lachnospiraceae|g__Faecalicatena|s__Faecalicatena_fissicatena	0.000218333	0.00608167	0.0105383	0.0188983	0.00586333	0.00445667	0.0128167	0	0	0	0.00131	0	0	0.00189	0.01137	0	0.00423	0.01774	0.00126	0.00206	0	0	0.03912	0.02073	0.00132	0.0086	0.00348	0.00112	0.02861	0	0.07158
d__Bacteria|p__Bacteroidetes|c__Bacteroidia|o__Bacteroidales|f__Bacteroidaceae|g__Bacteroides|s__Bacteroides_sp._S-18	0	0.00566833	0.00039	0.000801667	0.00566833	-0.00527833	-0.00486667	0	0	0	0	0	0	0.00094	0.00341	0.02966	0	0	0	0	0.00094	0	0.0014	0	0	0.00369	0	0.00112	0	0	0
d__Bacteria|p__Bacteroidetes|c__Bacteroidia|o__Bacteroidales|f__Bacteroidaceae|g__Bacteroides|s__Bacteroides_sp._HGBC26	0	0.00485333	0	0	0.00485333	-0.00485333	-0.00485333	0	0	0	0	0	0	0.00283	0.01023	0.01606	0	0	0	0	0	0	0	0	0	0	0	0	0	0	0
d__Bacteria|p__Firmicutes|c__Clostridia|o__Clostridiales|f__Lachnospiraceae|g__Lachnoclostridium|s__Clostridium]_polysaccharolyticum	0.00737667	0.011205	0.00627333	0.0342483	0.00382833	-0.00493167	0.0230433	0.0112	0.02031	0.00746	0	0	0.00529	0.01133	0.01705	0	0.024	0.00355	0.0113	0.00618	0.00375	0	0.00698	0.02073	0	0.1339	0.02896	0.02349	0.0132	0.00324	0.0027
d__Bacteria|p__Proteobacteria|c__Gammaproteobacteria|o__Pseudomonadales|f__Pseudomonadaceae|g__Pseudomonas|s__Pseudomonas_putida	0.000633333	0.004235	0.03318	0.00114333	0.00360167	0.028945	-0.00309167	0.00249	0	0	0.00131	0	0	0	0	0	0.00282	0	0.02259	0.00103	0	0	0.0014	0.00732	0.18933	0.00246	0	0.00224	0	0.00216	0
d__Bacteria|p__Bacteroidetes|c__Bacteroidia|o__Bacteroidales|f__Bacteroidaceae|g__Bacteroides|s__Bacteroides_sp._D8	0	0.00309	0.00175	0.000591667	0.00309	-0.00134	-0.00249833	0	0	0	0	0	0	0.01133	0.00227	0.00494	0	0	0	0.00206	0.00844	0	0	0	0	0.00123	0.00232	0	0	0	0
d__Bacteria|p__Firmicutes|c__Clostridia|o__Clostridiales|f__Ruminococcaceae|g__Neglecta	0.0159533	0.01799	0.025245	0.095445	0.00203667	0.007255	0.077455	0.0585	0.01194	0	0.01051	0.00948	0.00529	0.01889	0.00227	0.00371	0.01976	0.03193	0.03138	0.04326	0.04031	0	0.05448	0.01342	0	0.11179	0.17263	0.14318	0.12103	0.00108	0.02296
d__Bacteria|p__Firmicutes|c__Clostridia|o__Clostridiales|f__Ruminococcaceae|g__Neglecta|s__Neglecta_timonensis	0.0159533	0.01799	0.025245	0.095445	0.00203667	0.007255	0.077455	0.0585	0.01194	0	0.01051	0.00948	0.00529	0.01889	0.00227	0.00371	0.01976	0.03193	0.03138	0.04326	0.04031	0	0.05448	0.01342	0	0.11179	0.17263	0.14318	0.12103	0.00108	0.02296
d__Bacteria|p__Firmicutes|c__Clostridia|o__Clostridiales|f__Lachnospiraceae|g__Anaerosporobacter|s__uncultured_Anaerosporobacter_sp.	0.001875	0.00383833	0.00959	0.0131383	0.00196333	0.00575167	0.0093	0	0.00358	0.00373	0.00394	0	0	0.01133	0	0.00124	0.00565	0.00355	0.00126	0.01751	0.00094	0.00155	0.03632	0.00122	0	0.01228	0.00463	0.02125	0.0088	0.00216	0.02971
d__Bacteria|p__Firmicutes|c__Clostridia|o__Clostridiales|f__Lachnospiraceae|g__Eisenbergiella|s__Eisenbergiella_unclassified	0	0.001805	0.0197283	0.0443767	0.001805	0.0179233	0.0425717	0	0	0	0	0	0	0	0	0.00247	0	0.0071	0.00126	0.11743	0.00094	0	0	0	0	0	0	0	0.26626	0	0
d__Bacteria|p__Firmicutes|c__Clostridia|o__Clostridiales|f__Gracilibacteraceae	0.00186167	0.00356167	0.00521	0.01134	0.0017	0.00164833	0.00777833	0.00373	0.00239	0.00373	0	0	0.00132	0.01511	0	0.00124	0	0	0.00502	0	0.01031	0	0.02095	0	0	0.01597	0.00579	0.00447	0.04181	0	0
d__Bacteria|p__Firmicutes|c__Clostridia|o__Clostridiales|f__Gracilibacteraceae|g__Gracilibacter	0.00186167	0.00356167	0.00521	0.01134	0.0017	0.00164833	0.00777833	0.00373	0.00239	0.00373	0	0	0.00132	0.01511	0	0.00124	0	0	0.00502	0	0.01031	0	0.02095	0	0	0.01597	0.00579	0.00447	0.04181	0	0
d__Bacteria|p__Firmicutes|c__Clostridia|o__Clostridiales|f__Gracilibacteraceae|g__Gracilibacter|s__uncultured_Gracilibacter_sp.	0.00186167	0.00356167	0.00521	0.01134	0.0017	0.00164833	0.00777833	0.00373	0.00239	0.00373	0	0	0.00132	0.01511	0	0.00124	0	0	0.00502	0	0.01031	0	0.02095	0	0	0.01597	0.00579	0.00447	0.04181	0	0
d__Bacteria|p__Firmicutes|c__Clostridia|o__Clostridiales|f__Ruminococcaceae|g__Bittarella	0.000206667	0.00172333	0.01446	0.00251333	0.00151667	0.0127367	0.00079	0.00124	0	0	0	0	0	0.00094	0	0.00124	0.00565	0	0.00251	0.00927	0.01031	0	0.02794	0.03659	0.00265	0.00246	0.00232	0	0.0022	0	0.0081
d__Bacteria|p__Firmicutes|c__Clostridia|o__Clostridiales|f__Ruminococcaceae|g__Bittarella|s__Bittarella_massiliensis	0.000206667	0.00172333	0.01446	0.00251333	0.00151667	0.0127367	0.00079	0.00124	0	0	0	0	0	0.00094	0	0.00124	0.00565	0	0.00251	0.00927	0.01031	0	0.02794	0.03659	0.00265	0.00246	0.00232	0	0.0022	0	0.0081
d__Bacteria|p__Bacteroidetes|c__Bacteroidia|o__Bacteroidales|f__Bacteroidaceae|g__Bacteroides|s__Bacteroides_sp._XB44A	0	0.00141667	0.00351167	0.003005	0.00141667	0.002095	0.00158833	0	0	0	0	0	0	0.0085	0	0	0	0	0	0.01545	0.00562	0	0	0	0	0.01228	0.00463	0.00112	0	0	0
d__Bacteria|p__Bacteroidetes|c__Bacteroidia|o__Bacteroidales|f__Rikenellaceae|g__Alistipes|s__Alistipes_senegalensis	0.00332167	0.004725	0.0195617	0.0112583	0.00140333	0.0148367	0.00653333	0.00622	0.00119	0.0112	0	0	0.00132	0.00378	0.00341	0.00124	0.00988	0	0.01004	0.00515	0.0525	0	0.05728	0.00244	0	0.00614	0	0	0.05061	0	0.0108
d__Bacteria|p__Firmicutes|c__Bacilli|o__Lactobacillales|f__Enterococcaceae|g__Enterococcus|s__Enterococcus_sp._B02_10	0	0.00139	0.007755	0.000585	0.00139	0.006365	-0.000805	0	0	0	0	0	0	0	0	0.00124	0	0.0071	0	0	0	0	0.00559	0.00122	0.03972	0	0	0	0	0.00216	0.00135
d__Bacteria|p__Firmicutes|c__Clostridia|o__Clostridiales|f__Clostridiaceae|g__Butyricicoccus	0.00124333	0.002585	0.00201667	0.0102417	0.00134167	-0.000568333	0.00765667	0	0	0.00746	0	0	0	0.00094	0.00114	0	0.00988	0.00355	0	0.00309	0.00187	0.00155	0.00559	0	0	0.00614	0.00579	0.01902	0.0154	0.0151	0
d__Bacteria|p__Firmicutes|c__Clostridia|o__Clostridiales|f__Clostridiaceae|g__Butyricicoccus|s__Butyricicoccus_pullicaecorum	0.00124333	0.002585	0.00201667	0.0102417	0.00134167	-0.000568333	0.00765667	0	0	0.00746	0	0	0	0.00094	0.00114	0	0.00988	0.00355	0	0.00309	0.00187	0.00155	0.00559	0	0	0.00614	0.00579	0.01902	0.0154	0.0151	0
d__Bacteria|p__Firmicutes|c__Clostridia|o__Clostridiales|f__Ruminococcaceae|g__Hydrogenoanaerobacterium	0	0.00130667	0.00229333	0.00181833	0.00130667	0.000986667	0.000511667	0	0	0	0	0	0	0.00189	0.00114	0	0	0.00355	0.00126	0	0.00469	0	0.00419	0.00488	0	0.00246	0.00463	0.00112	0	0	0.0027
d__Bacteria|p__Firmicutes|c__Clostridia|o__Clostridiales|f__Ruminococcaceae|g__Hydrogenoanaerobacterium|s__uncultured_Hydrogenoanaerobacterium_sp.	0	0.00130667	0.00229333	0.00181833	0.00130667	0.000986667	0.000511667	0	0	0	0	0	0	0.00189	0.00114	0	0	0.00355	0.00126	0	0.00469	0	0.00419	0.00488	0	0.00246	0.00463	0.00112	0	0	0.0027
d__Bacteria|p__Proteobacteria|c__Betaproteobacteria|o__Burkholderiales|f__Comamonadaceae|g__Acidovorax	0.00274333	0.003845	0.034285	0.00111833	0.00110167	0.03044	-0.00272667	0.00622	0.00358	0	0.00263	0.00271	0.00132	0.00283	0	0	0.00141	0	0.01883	0.00927	0	0	0	0.00976	0.18668	0.00123	0	0.00112	0.0022	0.00216	0
d__Bacteria|p__Proteobacteria|c__Betaproteobacteria|o__Burkholderiales|f__Comamonadaceae|g__Acidovorax|s__uncultured_Acidovorax_sp.	0.00274333	0.003845	0.034285	0.00111833	0.00110167	0.03044	-0.00272667	0.00622	0.00358	0	0.00263	0.00271	0.00132	0.00283	0	0	0.00141	0	0.01883	0.00927	0	0	0	0.00976	0.18668	0.00123	0	0.00112	0.0022	0.00216	0
d__Bacteria|p__Firmicutes|c__Bacilli|o__Lactobacillales|f__Enterococcaceae|g__Enterococcus|s__Enterococcus_dispar	0	0.000996667	0.013025	0.00378833	0.000996667	0.0120283	0.00279167	0	0	0	0	0	0	0	0.00227	0.00371	0	0	0	0.00206	0.00094	0.03102	0.00838	0	0.03575	0	0.00116	0	0	0.02157	0
d__Bacteria|p__Firmicutes|c__Clostridia|o__Clostridiales|f__Eubacteriaceae|g__Rhabdanaerobium	0.00065	0.00151333	0.000406667	0.00140333	0.000863333	-0.00110667	-0.00011	0	0.00119	0	0	0.00271	0	0.00661	0	0.00247	0	0	0	0	0	0	0	0.00244	0	0	0.00348	0.00224	0	0	0.0027
d__Bacteria|p__Firmicutes|c__Clostridia|o__Clostridiales|f__Eubacteriaceae|g__Rhabdanaerobium|s__Rhabdanaerobium_thermarum	0.00065	0.00151333	0.000406667	0.00140333	0.000863333	-0.00110667	-0.00011	0	0.00119	0	0	0.00271	0	0.00661	0	0.00247	0	0	0	0	0	0	0	0.00244	0	0	0.00348	0.00224	0	0	0.0027
d__Bacteria|p__Firmicutes|c__Clostridia|o__Clostridiales|f__Clostridiaceae|g__Clostridium|s__Clostridium_sp._BPY5	0.000206667	0.000953333	0.00223167	0.010855	0.000746667	0.00127833	0.00990167	0.00124	0	0	0	0	0	0.00094	0.00227	0	0	0	0.00251	0.01339	0	0	0	0	0	0.00491	0.01159	0	0.0044	0.04423	0
d__Bacteria|p__Firmicutes|c__Clostridia|o__Clostridiales|f__Lachnospiraceae|g__Anaerosporobacter	0.00934	0.0100217	0.00959	0.018545	0.000681667	-0.000431667	0.00852333	0	0.00358	0.04852	0.00394	0	0	0.01227	0	0.00124	0.00988	0.03548	0.00126	0.01751	0.00094	0.00155	0.03632	0.00122	0	0.01228	0.03707	0.02125	0.0088	0.00216	0.02971
d__Bacteria|p__Proteobacteria|c__Gammaproteobacteria|o__Pseudomonadales|f__Moraxellaceae|g__Acinetobacter|s__Acinetobacter_calcoaceticus	0	0.000628333	0.00144667	0.000783333	0.000628333	0.000818333	0.000155	0	0	0	0	0	0	0	0	0	0	0	0.00377	0.00206	0	0	0	0	0.00662	0.00246	0	0.00224	0	0	0
d__Bacteria|p__Firmicutes|c__Clostridia|o__Clostridiales|f__Lachnospiraceae|g__Butyrivibrio	0.000198333	0.000801667	0.00498333	0.00115	0.000603333	0.00418167	0.000348333	0	0.00119	0	0	0	0	0	0	0	0	0.00355	0.00126	0.00412	0.00469	0	0.00279	0.0183	0	0.00246	0.00116	0	0.0022	0.00108	0
d__Bacteria|p__Firmicutes|c__Clostridia|o__Clostridiales|f__Lachnospiraceae|g__Butyrivibrio|s__Butyrivibrio_fibrisolvens	0.000198333	0.000801667	0.00498333	0.00115	0.000603333	0.00418167	0.000348333	0	0.00119	0	0	0	0	0	0	0	0	0.00355	0.00126	0.00412	0.00469	0	0.00279	0.0183	0	0.00246	0.00116	0	0.0022	0.00108	0
d__Bacteria|p__Firmicutes|c__Clostridia|o__Clostridiales|f__Ruminococcaceae|g__Candidatus_Soleaferrea	0.000398333	0.000996667	0.000465	0.00190333	0.000598333	-0.000531667	0.000906667	0	0.00239	0	0	0	0	0.00472	0	0	0	0	0.00126	0	0	0	0.00279	0	0	0	0.00695	0.00447	0	0	0
d__Bacteria|p__Firmicutes|c__Clostridia|o__Clostridiales|f__Ruminococcaceae|g__Candidatus_Soleaferrea|s__Candidatus_Soleaferrea_massiliensis	0.000398333	0.000996667	0.000465	0.00190333	0.000598333	-0.000531667	0.000906667	0	0.00239	0	0	0	0	0.00472	0	0	0	0	0.00126	0	0	0	0.00279	0	0	0	0.00695	0.00447	0	0	0
d__Bacteria|p__Proteobacteria|c__Alphaproteobacteria|o__Sphingomonadales|f__Sphingomonadaceae|g__Novosphingobium	0.00317667	0.00363167	0.006725	0.002875	0.000455	0.00309333	-0.000756667	0.01369	0	0	0.00131	0.00406	0	0.00283	0.00227	0.00247	0.00565	0.00355	0.00502	0.02163	0.00375	0.00155	0	0.01342	0	0.00491	0.00232	0	0.0022	0.00647	0.00135
d__Bacteria|p__Proteobacteria|c__Alphaproteobacteria|o__Sphingomonadales|f__Sphingomonadaceae|g__Novosphingobium|s__uncultured_Novosphingobium_sp.	0.00317667	0.00363167	0.006725	0.002875	0.000455	0.00309333	-0.000756667	0.01369	0	0	0.00131	0.00406	0	0.00283	0.00227	0.00247	0.00565	0.00355	0.00502	0.02163	0.00375	0.00155	0	0.01342	0	0.00491	0.00232	0	0.0022	0.00647	0.00135
d__Bacteria|p__Firmicutes|c__Clostridia|o__Clostridiales|f__Clostridiaceae|g__Clostridium|s__Clostridium_sp._Culture-1	0.000621667	0.00103	0.00182833	0.009625	0.000408333	0.000798333	0.008595	0	0	0.00373	0	0	0	0.00378	0.00114	0	0	0	0.00126	0.00103	0.00562	0.0031	0	0.00122	0	0.00737	0.01738	0.01678	0.0022	0.01402	0
d__Bacteria|p__Bacteroidetes|c__Bacteroidia|o__Bacteroidales|f__Bacteroidaceae|g__Bacteroides|s__Bacteroides_sp._HGA0138	0	0.000363333	0.000843333	0.00185167	0.000363333	0.00048	0.00148833	0	0	0	0	0	0	0.00094	0	0.00124	0	0	0	0.00412	0.00094	0	0	0	0	0.0086	0.00116	0	0	0	0.00135
d__Bacteria	99.9999	100	99.9999	100	0.000138333	-0.000106667	-3.16667e-05	99.9999	99.9999	100	99.9999	99.9998	99.9999	100	100	100	100	100	100	99.9999	99.9999	99.9999	99.9999	100	99.9999	100	100	100	100	100	99.9999
d__Bacteria|p__Firmicutes|c__Clostridia|o__Clostridiales|f__Ruminococcaceae|g__Provencibacterium	0.00107	0.001135	0.01033	0.00439	6.5e-05	0.009195	0.003255	0.00124	0.00119	0	0	0.00135	0.00264	0.00567	0.00114	0	0	0	0	0.02472	0.01406	0	0.00978	0.01342	0	0.00246	0	0.00783	0.0066	0	0.00945
d__Bacteria|p__Firmicutes|c__Clostridia|o__Clostridiales|f__Ruminococcaceae|g__Provencibacterium|s__Provencibacterium_massiliense	0.00107	0.001135	0.01033	0.00439	6.5e-05	0.009195	0.003255	0.00124	0.00119	0	0	0.00135	0.00264	0.00567	0.00114	0	0	0	0	0.02472	0.01406	0	0.00978	0.01342	0	0.00246	0	0.00783	0.0066	0	0.00945
d__Bacteria|p__Proteobacteria|c__Alphaproteobacteria|o__Rhizobiales|f__Bradyrhizobiaceae	0.00250833	0.00257	0.00225667	0.00131	6.16667e-05	-0.000313333	-0.00126	0.00622	0.00239	0.00373	0	0.00271	0	0.00094	0.00341	0.00124	0	0.00355	0.00628	0.00721	0.00094	0.00155	0.0014	0.00244	0	0.00123	0.00232	0	0	0.00431	0
d__Bacteria|p__Proteobacteria|c__Alphaproteobacteria|o__Rhizobiales|f__Bradyrhizobiaceae|g__Bradyrhizobium	0.00250833	0.00257	0.00225667	0.00131	6.16667e-05	-0.000313333	-0.00126	0.00622	0.00239	0.00373	0	0.00271	0	0.00094	0.00341	0.00124	0	0.00355	0.00628	0.00721	0.00094	0.00155	0.0014	0.00244	0	0.00123	0.00232	0	0	0.00431	0
d__Bacteria|p__Proteobacteria|c__Alphaproteobacteria|o__Rhizobiales|f__Bradyrhizobiaceae|g__Bradyrhizobium|s__uncultured_Bradyrhizobium_sp.	0.00250833	0.00257	0.00225667	0.00131	6.16667e-05	-0.000313333	-0.00126	0.00622	0.00239	0.00373	0	0.00271	0	0.00094	0.00341	0.00124	0	0.00355	0.00628	0.00721	0.00094	0.00155	0.0014	0.00244	0	0.00123	0.00232	0	0	0.00431	0
d__Bacteria|p__Firmicutes|c__Clostridia|o__Clostridiales|f__Lachnospiraceae|g__Lachnoclostridium|s__Clostridium]_algidixylanolyticum	0	0	0	0.0282967	0	0	0.0282967	0	0	0	0	0	0	0	0	0	0	0	0	0	0	0	0	0	0	0.00123	0	0.12864	0	0.03991	0
d__Bacteria|p__Firmicutes|c__Clostridia|o__Clostridiales|f__Lachnospiraceae|g__Faecalimonas	0	0	0	0.0166	0	0	0.0166	0	0	0	0	0	0	0	0	0	0	0	0	0	0	0	0	0	0	0	0	0.07047	0	0.02913	0
d__Bacteria|p__Firmicutes|c__Clostridia|o__Clostridiales|f__Lachnospiraceae|g__Faecalimonas|s__Faecalimonas_umbilicata	0	0	0	0.0166	0	0	0.0166	0	0	0	0	0	0	0	0	0	0	0	0	0	0	0	0	0	0	0	0	0.07047	0	0.02913	0
d__Bacteria|p__Firmicutes|c__Clostridia|o__Clostridiales|f__Hungateiclostridiaceae|g__Saccharofermentans	0	0	0.00240333	0.00403167	0	0.00240333	0.00403167	0	0	0	0	0	0	0	0	0	0	0	0	0.01442	0	0	0	0	0	0.00123	0	0	0	0	0.02296
d__Bacteria|p__Firmicutes|c__Clostridia|o__Clostridiales|f__Hungateiclostridiaceae|g__Saccharofermentans|s__uncultured_Saccharofermentans_sp.	0	0	0.00240333	0.00403167	0	0.00240333	0.00403167	0	0	0	0	0	0	0	0	0	0	0	0	0.01442	0	0	0	0	0	0.00123	0	0	0	0	0.02296
d__Bacteria|p__Firmicutes|c__Clostridia|o__Clostridiales|f__Lachnospiraceae|g__Lachnoclostridium|s__Clostridium]_methoxybenzovorans	0	0	0	0.00241667	0	0	0.00241667	0	0	0	0	0	0	0	0	0	0	0	0	0	0	0	0	0	0	0	0.00463	0.00336	0.0022	0.00431	0
d__Bacteria|p__Firmicutes|c__Clostridia|o__Clostridiales|f__Ruminococcaceae|g__Anaerofilum	0	0	0	0.00126667	0	0	0.00126667	0	0	0	0	0	0	0	0	0	0	0	0	0	0	0	0	0	0	0	0	0	0.0022	0	0.0054
d__Bacteria|p__Firmicutes|c__Clostridia|o__Clostridiales|f__Ruminococcaceae|g__Anaerofilum|s__uncultured_Anaerofilum_sp.	0	0	0	0.00126667	0	0	0.00126667	0	0	0	0	0	0	0	0	0	0	0	0	0	0	0	0	0	0	0	0	0	0.0022	0	0.0054
d__Bacteria|p__Firmicutes|c__Bacilli|o__Lactobacillales|f__Enterococcaceae|g__Enterococcus|s__Enterococcus_casseliflavus	0	0	0.0119917	0.000726667	0	0.0119917	0.000726667	0	0	0	0	0	0	0	0	0	0	0	0	0.00206	0	0.00465	0.00698	0	0.05826	0	0	0	0.0022	0.00216	0
d__Bacteria|p__Firmicutes|c__Erysipelotrichia|o__Erysipelotrichales|f__Erysipelotrichaceae|g__Allobaculum	0	0	0	0.000386667	0	0	0.000386667	0	0	0	0	0	0	0	0	0	0	0	0	0	0	0	0	0	0	0	0.00232	0	0	0	0
d__Bacteria|p__Firmicutes|c__Erysipelotrichia|o__Erysipelotrichales|f__Erysipelotrichaceae|g__Allobaculum|s__uncultured_Allobaculum_sp.	0	0	0	0.000386667	0	0	0.000386667	0	0	0	0	0	0	0	0	0	0	0	0	0	0	0	0	0	0	0	0.00232	0	0	0	0
d__Bacteria|p__Bacteroidetes|c__Bacteroidia|o__Bacteroidales|f__Rikenellaceae|g__Alistipes|s__Alistipes_indistinctus	0	0	0.00346	0.000225	0	0.00346	0.000225	0	0	0	0	0	0	0	0	0	0	0	0	0.00515	0.01406	0.00155	0	0	0	0	0	0	0	0	0.00135
d__Bacteria|p__Firmicutes|c__Bacilli|o__Lactobacillales|f__Enterococcaceae|g__Enterococcus|s__Enterococcus_faecium	0	0	0.03918	0	0	0.03918	0	0	0	0	0	0	0	0	0	0	0	0	0	0.00412	0	0	0.01118	0	0.21978	0	0	0	0	0	0
d__Bacteria|p__Firmicutes|c__Erysipelotrichia|o__Erysipelotrichales|f__Erysipelotrichaceae|g__Coprobacillus	0	0	0.00718833	0	0	0.00718833	0	0	0	0	0	0	0	0	0	0	0	0	0	0	0	0	0.04191	0.00122	0	0	0	0	0	0	0
d__Bacteria|p__Firmicutes|c__Erysipelotrichia|o__Erysipelotrichales|f__Erysipelotrichaceae|g__Coprobacillus|s__Coprobacillus_cateniformis	0	0	0.00718833	0	0	0.00718833	0	0	0	0	0	0	0	0	0	0	0	0	0	0	0	0	0.04191	0.00122	0	0	0	0	0	0	0
d__Bacteria|p__Firmicutes|c__Clostridia|o__Clostridiales|f__Lachnospiraceae|g__Hespellia	0	0	0.001875	0	0	0.001875	0	0	0	0	0	0	0	0	0	0	0	0	0	0	0.01125	0	0	0	0	0	0	0	0	0	0
d__Bacteria|p__Firmicutes|c__Clostridia|o__Clostridiales|f__Lachnospiraceae|g__Hespellia|s__Hespellia_porcina	0	0	0.001875	0	0	0.001875	0	0	0	0	0	0	0	0	0	0	0	0	0	0	0.01125	0	0	0	0	0	0	0	0	0	0
d__Bacteria|p__Firmicutes|c__Clostridia|o__Clostridia_unclassified	0	0	0	0	0	0	0	0	0	0	0	0	0	0	0	0	0	0	0	0	0	0	0	0	0	0	0	0	0	0	0
d__Bacteria|p__Firmicutes|c__Clostridia|o__Clostridia_unclassified|f__Clostridia_unclassified	0	0	0	0	0	0	0	0	0	0	0	0	0	0	0	0	0	0	0	0	0	0	0	0	0	0	0	0	0	0	0
d__Bacteria|p__Firmicutes|c__Clostridia|o__Clostridia_unclassified|f__Clostridia_unclassified|g__Clostridia_unclassified	0	0	0	0	0	0	0	0	0	0	0	0	0	0	0	0	0	0	0	0	0	0	0	0	0	0	0	0	0	0	0
d__Bacteria|p__Firmicutes|c__Clostridia|o__Clostridia_unclassified|f__Clostridia_unclassified|g__Clostridia_unclassified|s__Clostridia_unclassified	0	0	0	0	0	0	0	0	0	0	0	0	0	0	0	0	0	0	0	0	0	0	0	0	0	0	0	0	0	0	0
d__Bacteria|p__Firmicutes|c__Clostridia|o__Clostridiales|f__Lachnospiraceae|g__Clostridium_XlVa	0	0	0	0	0	0	0	0	0	0	0	0	0	0	0	0	0	0	0	0	0	0	0	0	0	0	0	0	0	0	0
d__Bacteria|p__Firmicutes|c__Clostridia|o__Clostridiales|f__Lachnospiraceae|g__Clostridium_XlVa|s__Clostridium_XlVa_unclassified	0	0	0	0	0	0	0	0	0	0	0	0	0	0	0	0	0	0	0	0	0	0	0	0	0	0	0	0	0	0	0
d__Bacteria|p__Firmicutes|c__Clostridia|o__Clostridiales|f__Lachnospiraceae|g__Muricomes	0.00298	0.00294333	0.00944167	0.195935	-3.66667e-05	0.00649833	0.192992	0.00249	0	0.00746	0	0	0.00793	0.00283	0	0.00124	0	0.00355	0.01004	0.03502	0.0075	0	0.00559	0.00854	0	0.07125	0.16567	0.5168	0.34987	0.06257	0.00945
d__Bacteria|p__Firmicutes|c__Clostridia|o__Clostridiales|f__Lachnospiraceae|g__Muricomes|s__Muricomes_intestini	0.00298	0.00294333	0.00944167	0.195935	-3.66667e-05	0.00649833	0.192992	0.00249	0	0.00746	0	0	0.00793	0.00283	0	0.00124	0	0.00355	0.01004	0.03502	0.0075	0	0.00559	0.00854	0	0.07125	0.16567	0.5168	0.34987	0.06257	0.00945
d__Bacteria|p__Firmicutes|c__Clostridia|o__Clostridiales|f__Peptostreptococcaceae|g__Terrisporobacter|s__Terrisporobacter_sp._CCK3R4-PYG-107	0.000206667	0	0.175148	0	-0.000206667	0.175148	0	0.00124	0	0	0	0	0	0	0	0	0	0	0	0	0.00094	1.04995	0	0	0	0	0	0	0	0	0
d__Bacteria|p__Actinobacteria|c__Coriobacteriia	0.00022	0	0	0	-0.00022	0	0	0	0	0	0	0	0.00132	0	0	0	0	0	0	0	0	0	0	0	0	0	0	0	0	0	0
d__Bacteria|p__Actinobacteria|c__Coriobacteriia|o__Eggerthellales	0.00022	0	0	0	-0.00022	0	0	0	0	0	0	0	0.00132	0	0	0	0	0	0	0	0	0	0	0	0	0	0	0	0	0	0
d__Bacteria|p__Actinobacteria|c__Coriobacteriia|o__Eggerthellales|f__Eggerthellaceae	0.00022	0	0	0	-0.00022	0	0	0	0	0	0	0	0.00132	0	0	0	0	0	0	0	0	0	0	0	0	0	0	0	0	0	0
d__Bacteria|p__Actinobacteria|c__Coriobacteriia|o__Eggerthellales|f__Eggerthellaceae|g__Gordonibacter	0.00022	0	0	0	-0.00022	0	0	0	0	0	0	0	0.00132	0	0	0	0	0	0	0	0	0	0	0	0	0	0	0	0	0	0
d__Bacteria|p__Actinobacteria|c__Coriobacteriia|o__Eggerthellales|f__Eggerthellaceae|g__Gordonibacter|s__uncultured_Gordonibacter_sp.	0.00022	0	0	0	-0.00022	0	0	0	0	0	0	0	0.00132	0	0	0	0	0	0	0	0	0	0	0	0	0	0	0	0	0	0
d__Bacteria|p__Proteobacteria|c__Betaproteobacteria|o__Burkholderiales|f__Oxalobacteraceae	0.00086	0.000628333	0.00151667	0	-0.000231667	0.000888333	-0.000628333	0.00249	0	0	0	0.00135	0.00132	0	0	0	0	0	0.00377	0	0	0	0.00279	0.00366	0.00265	0	0	0	0	0	0
d__Bacteria|p__Proteobacteria|c__Betaproteobacteria|o__Burkholderiales|f__Oxalobacteraceae|g__Herbaspirillum	0.00086	0.000628333	0.00151667	0	-0.000231667	0.000888333	-0.000628333	0.00249	0	0	0	0.00135	0.00132	0	0	0	0	0	0.00377	0	0	0	0.00279	0.00366	0.00265	0	0	0	0	0	0
d__Bacteria|p__Proteobacteria|c__Betaproteobacteria|o__Burkholderiales|f__Oxalobacteraceae|g__Herbaspirillum|s__Herbaspirillum_sp._PIV-34-1	0.00086	0.000628333	0.00151667	0	-0.000231667	0.000888333	-0.000628333	0.00249	0	0	0	0.00135	0.00132	0	0	0	0	0	0.00377	0	0	0	0.00279	0.00366	0.00265	0	0	0	0	0	0
d__Bacteria|p__Firmicutes|c__Clostridia|o__Clostridiales|f__Clostridiaceae|g__Clostridium|s__Clostridium_sp._BS-5	0.000405	0	0.00132667	0.000193333	-0.000405	0.00132667	0.000193333	0.00124	0.00119	0	0	0	0	0	0	0	0	0	0	0	0.00656	0	0.0014	0	0	0	0.00116	0	0	0	0
d__Bacteria|p__Bacteroidetes|c__Bacteroidia|o__Bacteroidales|f__Rikenellaceae|g__Alistipes|s__Alistipes_ihumii	0.000633333	0.00019	0.00510333	0	-0.000443333	0.00491333	-0.00019	0.00249	0	0	0.00131	0	0	0	0.00114	0	0	0	0	0.02678	0	0	0.0014	0.00244	0	0	0	0	0	0	0
d__Bacteria|p__Firmicutes|c__Clostridia|o__Clostridiales|f__Peptostreptococcaceae|g__Terrisporobacter|s__Terrisporobacter_unclassified	0.00083	0.000206667	1.89118	0	-0.000623333	1.89097	-0.000206667	0.00498	0	0	0	0	0	0	0	0.00124	0	0	0	0.00412	0.04781	11.2951	0	0	0	0	0	0	0	0	0
d__Bacteria|p__Firmicutes|c__Clostridia|o__Clostridiales|f__Peptostreptococcaceae|g__Terrisporobacter	0.00103667	0.000206667	2.06633	0	-0.00083	2.06612	-0.000206667	0.00622	0	0	0	0	0	0	0	0.00124	0	0	0	0.00412	0.04875	12.3451	0	0	0	0	0	0	0	0	0
d__Bacteria|p__Proteobacteria|c__Alphaproteobacteria|o__Caulobacterales|f__Caulobacteraceae|g__Caulobacter	0.00173833	0.000836667	0.001715	0.00135	-0.000901667	0.000878333	0.000513333	0.00373	0	0	0	0.00406	0.00264	0	0	0	0	0	0.00502	0	0	0	0.00419	0.0061	0	0	0	0	0	0	0.0081
d__Bacteria|p__Proteobacteria|c__Alphaproteobacteria|o__Caulobacterales|f__Caulobacteraceae|g__Caulobacter|s__Caulobacter_vibrioides	0.00173833	0.000836667	0.001715	0.00135	-0.000901667	0.000878333	0.000513333	0.00373	0	0	0	0.00406	0.00264	0	0	0	0	0	0.00502	0	0	0	0.00419	0.0061	0	0	0	0	0	0	0.0081
d__Bacteria|p__Proteobacteria|c__Gammaproteobacteria|o__Enterobacterales	0.00103667	0	0.003995	0	-0.00103667	0.003995	0	0.00622	0	0	0	0	0	0	0	0	0	0	0	0.00103	0.01875	0	0.00419	0	0	0	0	0	0	0	0
d__Bacteria|p__Proteobacteria|c__Gammaproteobacteria|o__Enterobacterales|f__Enterobacteriaceae	0.00103667	0	0.003995	0	-0.00103667	0.003995	0	0.00622	0	0	0	0	0	0	0	0	0	0	0	0.00103	0.01875	0	0.00419	0	0	0	0	0	0	0	0
d__Bacteria|p__Proteobacteria|c__Gammaproteobacteria|o__Enterobacterales|f__Enterobacteriaceae|g__Citrobacter	0.00103667	0	0.003995	0	-0.00103667	0.003995	0	0.00622	0	0	0	0	0	0	0	0	0	0	0	0.00103	0.01875	0	0.00419	0	0	0	0	0	0	0	0
d__Bacteria|p__Proteobacteria|c__Gammaproteobacteria|o__Enterobacterales|f__Enterobacteriaceae|g__Citrobacter|s__uncultured_Citrobacter_sp.	0.00103667	0	0.003995	0	-0.00103667	0.003995	0	0.00622	0	0	0	0	0	0	0	0	0	0	0	0.00103	0.01875	0	0.00419	0	0	0	0	0	0	0	0
d__Bacteria|p__Firmicutes|c__Clostridia|o__Clostridiales|f__Lachnospiraceae|g__Lachnoclostridium|s__Clostridium]_sphenoides	0.002845	0.001805	0.00203167	0.0248283	-0.00104	0.000226667	0.0230233	0.00124	0.01075	0.00373	0	0.00135	0	0	0	0	0.00706	0	0.00377	0	0.01219	0	0	0	0	0.03685	0	0.02461	0.0066	0.08091	0
d__Bacteria|p__Firmicutes|c__Clostridia|o__Clostridiales|f__Clostridiales_Family_XIII._Incertae_Sedis|g__Ihubacter	0.0224767	0.0212833	0.017735	0.00338333	-0.00119333	-0.00354833	-0.0179	0.03361	0.01075	0.0112	0.01576	0.00406	0.05948	0.00755	0.05343	0.06672	0	0	0	0.00206	0.01219	0	0.07264	0.01952	0	0.00123	0.00116	0	0.0044	0	0.01351
d__Bacteria|p__Firmicutes|c__Clostridia|o__Clostridiales|f__Clostridiales_Family_XIII._Incertae_Sedis|g__Ihubacter|s__Ihubacter_massiliensis	0.0224767	0.0212833	0.017735	0.00338333	-0.00119333	-0.00354833	-0.0179	0.03361	0.01075	0.0112	0.01576	0.00406	0.05948	0.00755	0.05343	0.06672	0	0	0	0.00206	0.01219	0	0.07264	0.01952	0	0.00123	0.00116	0	0.0044	0	0.01351
d__Bacteria|p__Proteobacteria|c__Alphaproteobacteria|o__Sphingomonadales|f__Sphingomonadaceae|g__Sphingobium	0.002515	0.00131167	0.00302333	0.000971667	-0.00120333	0.00171167	-0.00034	0.00996	0.00119	0	0.00394	0	0	0.00189	0.00227	0.00371	0	0	0	0.00618	0.00187	0.00155	0	0.00854	0	0	0.00232	0	0	0.00216	0.00135
d__Bacteria|p__Proteobacteria|c__Alphaproteobacteria|o__Sphingomonadales|f__Sphingomonadaceae|g__Sphingobium|s__Sphingobium_unclassified	0.002515	0.00131167	0.00302333	0.000971667	-0.00120333	0.00171167	-0.00034	0.00996	0.00119	0	0.00394	0	0	0.00189	0.00227	0.00371	0	0	0	0.00618	0.00187	0.00155	0	0.00854	0	0	0.00232	0	0	0.00216	0.00135
d__Bacteria|p__Firmicutes|c__Clostridia|o__Clostridiales|f__Lachnospiraceae|g__Anaerosporobacter|s__Anaerosporobacter_mobilis	0.007465	0.00618333	0	0.00540667	-0.00128167	-0.00618333	-0.000776667	0	0	0.04479	0	0	0	0.00094	0	0	0.00423	0.03193	0	0	0	0	0	0	0	0	0.03244	0	0	0	0
d__Bacteria|p__Proteobacteria|c__Betaproteobacteria|o__Burkholderiales|f__Sutterellaceae|g__Parasutterella	0.001285	0	0.00154	0.00202667	-0.001285	0.00154	0.00202667	0	0.00239	0	0	0.00135	0.00397	0	0	0	0	0	0	0	0.00094	0	0.00698	0	0.00132	0	0	0	0	0	0.01216
d__Bacteria|p__Proteobacteria|c__Betaproteobacteria|o__Burkholderiales|f__Sutterellaceae|g__Parasutterella|s__Parasutterella_excrementihominis	0.001285	0	0.00154	0.00202667	-0.001285	0.00154	0.00202667	0	0.00239	0	0	0.00135	0.00397	0	0	0	0	0	0	0	0.00094	0	0.00698	0	0.00132	0	0	0	0	0	0.01216
d__Bacteria|p__Bacteroidetes|c__Bacteroidia|o__Bacteroidales|f__Rikenellaceae|g__Alistipes|s__Alistipes_finegoldii	0.00145	0.000156667	0.00039	0	-0.00129333	0.000233333	-0.000156667	0.00124	0	0.00746	0	0	0	0.00094	0	0	0	0	0	0	0.00094	0	0.0014	0	0	0	0	0	0	0	0
d__Bacteria|p__Proteobacteria|c__Betaproteobacteria|o__Burkholderiales|f__Comamonadaceae|g__Variovorax	0.00373667	0.00240167	0.00256167	0.000931667	-0.001335	0.00016	-0.00147	0.01618	0.00358	0	0.00131	0.00135	0	0.00567	0.00341	0	0.00282	0	0.00251	0.00618	0.00187	0	0	0.00732	0	0.00123	0	0	0.0022	0.00216	0
d__Bacteria|p__Proteobacteria|c__Betaproteobacteria|o__Burkholderiales|f__Comamonadaceae|g__Variovorax|s__Variovorax_soli	0.00373667	0.00240167	0.00256167	0.000931667	-0.001335	0.00016	-0.00147	0.01618	0.00358	0	0.00131	0.00135	0	0.00567	0.00341	0	0.00282	0	0.00251	0.00618	0.00187	0	0	0.00732	0	0.00123	0	0	0.0022	0.00216	0
d__Bacteria|p__Bacteroidetes|c__Bacteroidia|o__Bacteroidales|f__Bacteroidaceae|g__Bacteroides|s__Bacteroides_caecimuris	0.0064	0.00499333	0.00454667	0.00526	-0.00140667	-0.000446667	0.000266667	0.00996	0.00956	0.01493	0.00131	0	0.00264	0.00283	0.00568	0.00371	0	0.01774	0	0.00103	0.02625	0	0	0	0	0.00983	0.00116	0.00112	0.0154	0	0.00405
d__Bacteria|p__Firmicutes|c__Clostridia|o__Clostridiales|f__Lachnospiraceae|g__Lachnoclostridium|s__Clostridium]_symbiosum	0.00230667	0.000836667	0.00331333	0.008155	-0.00147	0.00247667	0.00731833	0.00747	0	0.00373	0	0	0.00264	0	0	0	0	0	0.00502	0.00103	0.00281	0	0.0014	0.01464	0	0.00246	0.00927	0.01119	0.0044	0	0.02161
d__Bacteria|p__Proteobacteria|c__Betaproteobacteria|o__Rhodocyclales	0.00489333	0.003175	0.00715667	0.00343667	-0.00171833	0.00398167	0.000261667	0.01245	0.00119	0.00373	0.00657	0.00542	0	0.00189	0.00341	0	0.00141	0.00355	0.00879	0.01854	0.00094	0.0031	0.00419	0.0122	0.00397	0.00369	0.00116	0.00224	0.0022	0.00863	0.0027
d__Bacteria|p__Proteobacteria|c__Betaproteobacteria|o__Rhodocyclales|f__Rhodocyclaceae	0.00489333	0.003175	0.00715667	0.00343667	-0.00171833	0.00398167	0.000261667	0.01245	0.00119	0.00373	0.00657	0.00542	0	0.00189	0.00341	0	0.00141	0.00355	0.00879	0.01854	0.00094	0.0031	0.00419	0.0122	0.00397	0.00369	0.00116	0.00224	0.0022	0.00863	0.0027
d__Bacteria|p__Proteobacteria|c__Betaproteobacteria|o__Rhodocyclales|f__Rhodocyclaceae|g__Methyloversatilis	0.00489333	0.003175	0.00715667	0.00343667	-0.00171833	0.00398167	0.000261667	0.01245	0.00119	0.00373	0.00657	0.00542	0	0.00189	0.00341	0	0.00141	0.00355	0.00879	0.01854	0.00094	0.0031	0.00419	0.0122	0.00397	0.00369	0.00116	0.00224	0.0022	0.00863	0.0027
d__Bacteria|p__Proteobacteria|c__Betaproteobacteria|o__Rhodocyclales|f__Rhodocyclaceae|g__Methyloversatilis|s__Methyloversatilis_unclassified	0.00489333	0.003175	0.00715667	0.00343667	-0.00171833	0.00398167	0.000261667	0.01245	0.00119	0.00373	0.00657	0.00542	0	0.00189	0.00341	0	0.00141	0.00355	0.00879	0.01854	0.00094	0.0031	0.00419	0.0122	0.00397	0.00369	0.00116	0.00224	0.0022	0.00863	0.0027
d__Bacteria|p__Firmicutes|c__Clostridia|o__Clostridiales|f__Lachnospiraceae|g__Tyzzerella|s__Clostridium]_colinum	0.00232333	0.000411667	0.00584333	0	-0.00191167	0.00543167	-0.000411667	0	0.00119	0.00746	0	0	0.00529	0	0	0.00247	0	0	0	0.00412	0.03094	0	0	0	0	0	0	0	0	0	0
d__Bacteria|p__Bacteroidetes|c__Bacteroidia|o__Bacteroidales|f__Rikenellaceae|g__Alistipes|s__Alistipes_shahii	0.00196833	0	0	0.0186833	-0.00196833	0	0.0186833	0.00124	0	0	0	0	0.01057	0	0	0	0	0	0	0	0	0	0	0	0	0	0	0	0	0	0.1121
d__Bacteria|p__Firmicutes|c__Clostridia|o__Clostridiales|f__Christensenellaceae|g__Christensenella|s__Christensenella_sp._AF73-05CM02	0.002355	0.000156667	0.00873	0.00840167	-0.00219833	0.00857333	0.008245	0.00373	0.00119	0	0.00657	0	0.00264	0.00094	0	0	0	0	0	0.00309	0.02625	0	0.01816	0.00488	0	0	0	0	0.03961	0	0.0108
d__Bacteria|p__Firmicutes|c__Clostridia|o__Clostridiales|f__Lachnospiraceae|g__Parasporobacterium	0.00225	0	0	0	-0.00225	0	0	0	0	0	0.00131	0.01219	0	0	0	0	0	0	0	0	0	0	0	0	0	0	0	0	0	0	0
d__Bacteria|p__Firmicutes|c__Clostridia|o__Clostridiales|f__Lachnospiraceae|g__Parasporobacterium|s__Parasporobacterium_paucivorans	0.00225	0	0	0	-0.00225	0	0	0	0	0	0.00131	0.01219	0	0	0	0	0	0	0	0	0	0	0	0	0	0	0	0	0	0	0
d__Bacteria|p__Proteobacteria|c__Alphaproteobacteria|o__Rhizobiales|f__Rhizobiales_incertae_sedis	0.00315	0.000505	0.00289	0.00129	-0.002645	0.002385	0.000785	0.01245	0.00119	0	0.00394	0	0.00132	0.00189	0.00114	0	0	0	0	0.00515	0.00469	0	0.0014	0.0061	0	0.00123	0	0.00112	0	0.00539	0
d__Bacteria|p__Proteobacteria|c__Alphaproteobacteria|o__Rhizobiales|f__Rhizobiales_incertae_sedis|g__Vasilyevaea	0.00315	0.000505	0.00289	0.00129	-0.002645	0.002385	0.000785	0.01245	0.00119	0	0.00394	0	0.00132	0.00189	0.00114	0	0	0	0	0.00515	0.00469	0	0.0014	0.0061	0	0.00123	0	0.00112	0	0.00539	0
d__Bacteria|p__Proteobacteria|c__Alphaproteobacteria|o__Rhizobiales|f__Rhizobiales_incertae_sedis|g__Vasilyevaea|s__Vasilyevaea_unclassified	0.00315	0.000505	0.00289	0.00129	-0.002645	0.002385	0.000785	0.01245	0.00119	0	0.00394	0	0.00132	0.00189	0.00114	0	0	0	0	0.00515	0.00469	0	0.0014	0.0061	0	0.00123	0	0.00112	0	0.00539	0
d__Bacteria|p__Firmicutes|c__Clostridia|o__Clostridiales|f__Eubacteriaceae|g__Garciella	0.00414833	0.00149833	0.00132667	0.00601833	-0.00265	-0.000171667	0.00452	0.00996	0	0.01493	0	0	0	0.00661	0.00114	0.00124	0	0	0	0.00515	0.00281	0	0	0	0	0.0172	0.00348	0.00447	0.0088	0.00216	0
d__Bacteria|p__Firmicutes|c__Clostridia|o__Clostridiales|f__Eubacteriaceae|g__Garciella|s__uncultured_Garciella_sp.	0.00414833	0.00149833	0.00132667	0.00601833	-0.00265	-0.000171667	0.00452	0.00996	0	0.01493	0	0	0	0.00661	0.00114	0.00124	0	0	0	0.00515	0.00281	0	0	0	0	0.0172	0.00348	0.00447	0.0088	0.00216	0
d__Bacteria|p__Firmicutes|c__Clostridia|o__Clostridiales|f__Lachnospiraceae|g__Eisenbergiella	0.00803833	0.005195	0.0197283	0.0730133	-0.00284333	0.0145333	0.0678183	0	0.03703	0.0112	0	0	0	0.00378	0.00341	0.00247	0	0.01774	0.00377	0.11743	0.00094	0	0	0	0	0.02211	0.08805	0.00112	0.27286	0.05394	0
d__Bacteria|p__Proteobacteria|c__Alphaproteobacteria|o__Rhodospirillales|f__Reyranella	0.003725	0.000661667	0.00280167	0.000745	-0.00306333	0.00214	8.33333e-05	0.02116	0.00119	0	0	0	0	0.00283	0.00114	0	0	0	0	0.01339	0.00187	0.00155	0	0	0	0.00123	0	0	0	0.00324	0
d__Bacteria|p__Proteobacteria|c__Alphaproteobacteria|o__Rhodospirillales|f__Reyranella|g__Reyranella	0.003725	0.000661667	0.00280167	0.000745	-0.00306333	0.00214	8.33333e-05	0.02116	0.00119	0	0	0	0	0.00283	0.00114	0	0	0	0	0.01339	0.00187	0.00155	0	0	0	0.00123	0	0	0	0.00324	0
d__Bacteria|p__Proteobacteria|c__Alphaproteobacteria|o__Rhodospirillales|f__Reyranella|g__Reyranella|s__Reyranella_unclassified	0.003725	0.000661667	0.00280167	0.000745	-0.00306333	0.00214	8.33333e-05	0.02116	0.00119	0	0	0	0	0.00283	0.00114	0	0	0	0	0.01339	0.00187	0.00155	0	0	0	0.00123	0	0	0	0.00324	0
d__Bacteria|p__Firmicutes|c__Erysipelotrichia|o__Erysipelotrichales|f__Erysipelotrichaceae|g__Longibaculum	0.00552667	0.00220167	0.00793333	0.00142667	-0.003325	0.00573167	-0.000775	0.00373	0	0	0.00788	0.01626	0.00529	0.00378	0.00341	0.00247	0	0.00355	0	0.00618	0.00187	0	0	0.03293	0.00662	0.00246	0.00232	0	0	0.00108	0.0027
d__Bacteria|p__Firmicutes|c__Erysipelotrichia|o__Erysipelotrichales|f__Erysipelotrichaceae|g__Longibaculum|s__Longibaculum_muris	0.00552667	0.00220167	0.00793333	0.00142667	-0.003325	0.00573167	-0.000775	0.00373	0	0	0.00788	0.01626	0.00529	0.00378	0.00341	0.00247	0	0.00355	0	0.00618	0.00187	0	0	0.03293	0.00662	0.00246	0.00232	0	0	0.00108	0.0027
d__Bacteria|p__Proteobacteria|c__Alphaproteobacteria|o__Caulobacterales|f__Caulobacteraceae|g__Brevundimonas|s__uncultured_Brevundimonas_sp.	0.00349333	0.000156667	0.002715	0.00415833	-0.00333667	0.00255833	0.00400167	0.01618	0.00478	0	0	0	0	0.00094	0	0	0	0	0	0.01442	0.00187	0	0	0	0	0.0086	0.00116	0	0.0044	0.01079	0
d__Bacteria|p__Proteobacteria|c__Betaproteobacteria|o__Burkholderiales|f__Comamonadaceae|g__Curvibacter	0.00987	0.00602	0.007205	0.00475167	-0.00385	0.001185	-0.00126833	0.0361	0.00597	0.00373	0.00394	0.00948	0	0.00755	0.01478	0.01112	0.00141	0	0.00126	0.03399	0.00281	0.00155	0	0.00488	0	0.00737	0.00232	0	0.011	0.00647	0.00135
d__Bacteria|p__Proteobacteria|c__Betaproteobacteria|o__Burkholderiales|f__Comamonadaceae|g__Curvibacter|s__Curvibacter_sp._HJ-DR1	0.00987	0.00602	0.007205	0.00475167	-0.00385	0.001185	-0.00126833	0.0361	0.00597	0.00373	0.00394	0.00948	0	0.00755	0.01478	0.01112	0.00141	0	0.00126	0.03399	0.00281	0.00155	0	0.00488	0	0.00737	0.00232	0	0.011	0.00647	0.00135
d__Bacteria|p__Acidobacteria|c__Acidobacteria_Gp7	0.00612833	0.00219	0.00395167	0.00257667	-0.00393833	0.00176167	0.000386667	0.02614	0.00119	0	0.00131	0.00813	0	0.00378	0.00455	0	0	0.00355	0.00126	0.01236	0.00281	0	0	0.00854	0	0.00123	0.00232	0	0.0022	0.00971	0
d__Bacteria|p__Acidobacteria|c__Acidobacteria_Gp7|o__Gp7	0.00612833	0.00219	0.00395167	0.00257667	-0.00393833	0.00176167	0.000386667	0.02614	0.00119	0	0.00131	0.00813	0	0.00378	0.00455	0	0	0.00355	0.00126	0.01236	0.00281	0	0	0.00854	0	0.00123	0.00232	0	0.0022	0.00971	0
d__Bacteria|p__Acidobacteria|c__Acidobacteria_Gp7|o__Gp7|f__Gp7	0.00612833	0.00219	0.00395167	0.00257667	-0.00393833	0.00176167	0.000386667	0.02614	0.00119	0	0.00131	0.00813	0	0.00378	0.00455	0	0	0.00355	0.00126	0.01236	0.00281	0	0	0.00854	0	0.00123	0.00232	0	0.0022	0.00971	0
d__Bacteria|p__Acidobacteria|c__Acidobacteria_Gp7|o__Gp7|f__Gp7|g__Gp7	0.00612833	0.00219	0.00395167	0.00257667	-0.00393833	0.00176167	0.000386667	0.02614	0.00119	0	0.00131	0.00813	0	0.00378	0.00455	0	0	0.00355	0.00126	0.01236	0.00281	0	0	0.00854	0	0.00123	0.00232	0	0.0022	0.00971	0
d__Bacteria|p__Acidobacteria|c__Acidobacteria_Gp7|o__Gp7|f__Gp7|g__Gp7|s__Gp7_unclassified	0.00612833	0.00219	0.00395167	0.00257667	-0.00393833	0.00176167	0.000386667	0.02614	0.00119	0	0.00131	0.00813	0	0.00378	0.00455	0	0	0.00355	0.00126	0.01236	0.00281	0	0	0.00854	0	0.00123	0.00232	0	0.0022	0.00971	0
d__Bacteria|p__Firmicutes|c__Clostridia|o__Clostridiales|f__Lachnospiraceae|g__Lachnoclostridium|s__Clostridium]_indolis	0.0268667	0.0226933	0.025575	0.0500517	-0.00417333	0.00288167	0.0273583	0.04854	0.04658	0.06345	0.00131	0	0.00132	0.03116	0.00455	0.00371	0.00565	0.04967	0.04142	0.02472	0.07031	0.00465	0.04889	0.00488	0	0.02825	0.08342	0.04474	0.04841	0.08198	0.01351
d__Bacteria|p__Firmicutes|c__Clostridia|o__Clostridiales|f__Peptostreptococcaceae|g__Filifactor	0.0766933	0.0724567	0.138632	0.0357233	-0.00423667	0.066175	-0.0367333	0.01245	0.172	0.11943	0.0092	0.0149	0.13218	0.06704	0.01705	0.00741	0.13268	0.12773	0.08283	0.02781	0.42656	0.00465	0.33109	0.03903	0.00265	0.00737	0.05098	0.00336	0.12103	0.00324	0.02836
d__Bacteria|p__Firmicutes|c__Clostridia|o__Clostridiales|f__Peptostreptococcaceae|g__Filifactor|s__uncultured_Filifactor_sp.	0.0766933	0.0724567	0.138632	0.0357233	-0.00423667	0.066175	-0.0367333	0.01245	0.172	0.11943	0.0092	0.0149	0.13218	0.06704	0.01705	0.00741	0.13268	0.12773	0.08283	0.02781	0.42656	0.00465	0.33109	0.03903	0.00265	0.00737	0.05098	0.00336	0.12103	0.00324	0.02836
d__Bacteria|p__Actinobacteria|c__Acidimicrobiia	0.00520667	0.000836667	0.00413	0.00194333	-0.00437	0.00329333	0.00110667	0.0224	0.00478	0	0	0.00406	0	0	0	0	0	0	0.00502	0.00618	0.00375	0	0	0.0122	0.00265	0.00614	0.00116	0.00112	0	0.00324	0
d__Bacteria|p__Actinobacteria|c__Acidimicrobiia|o__Acidimicrobiales	0.00520667	0.000836667	0.00413	0.00194333	-0.00437	0.00329333	0.00110667	0.0224	0.00478	0	0	0.00406	0	0	0	0	0	0	0.00502	0.00618	0.00375	0	0	0.0122	0.00265	0.00614	0.00116	0.00112	0	0.00324	0
d__Bacteria|p__Actinobacteria|c__Acidimicrobiia|o__Acidimicrobiales|f__Microthrixaceae	0.00520667	0.000836667	0.00413	0.00194333	-0.00437	0.00329333	0.00110667	0.0224	0.00478	0	0	0.00406	0	0	0	0	0	0	0.00502	0.00618	0.00375	0	0	0.0122	0.00265	0.00614	0.00116	0.00112	0	0.00324	0
d__Bacteria|p__Actinobacteria|c__Acidimicrobiia|o__Acidimicrobiales|f__Microthrixaceae|g__Candidatus_Microthrix	0.00520667	0.000836667	0.00413	0.00194333	-0.00437	0.00329333	0.00110667	0.0224	0.00478	0	0	0.00406	0	0	0	0	0	0	0.00502	0.00618	0.00375	0	0	0.0122	0.00265	0.00614	0.00116	0.00112	0	0.00324	0
d__Bacteria|p__Actinobacteria|c__Acidimicrobiia|o__Acidimicrobiales|f__Microthrixaceae|g__Candidatus_Microthrix|s__uncultured_Candidatus_Microthrix_sp.	0.00520667	0.000836667	0.00413	0.00194333	-0.00437	0.00329333	0.00110667	0.0224	0.00478	0	0	0.00406	0	0	0	0	0	0	0.00502	0.00618	0.00375	0	0	0.0122	0.00265	0.00614	0.00116	0.00112	0	0.00324	0
d__Bacteria|p__Proteobacteria|c__Gammaproteobacteria|o__Pseudomonadales|f__Pseudomonadaceae|g__Pseudomonas|s__Pseudomonas_sp._PUT	0.00537667	0.000741667	0.00356	0.00248667	-0.004635	0.00281833	0.001745	0.02987	0.00239	0	0	0	0	0.00094	0.00227	0.00124	0	0	0	0.01545	0.00469	0	0	0.00122	0	0.00737	0	0	0	0.00755	0
d__Bacteria|p__Proteobacteria|c__Gammaproteobacteria|o__Pseudomonadales|f__Pseudomonadaceae|g__Pseudomonas|s__Pseudomonas_sp._3BB2	0.00496167	0.000315	0.00245833	0.002165	-0.00464667	0.00214333	0.00185	0.02738	0.00239	0	0	0	0	0.00189	0	0	0	0	0	0.01133	0.00187	0.00155	0	0	0	0	0	0	0.0022	0.01079	0
d__Bacteria|p__Firmicutes|c__Clostridia|o__Clostridiales|f__Lachnospiraceae|g__Eisenbergiella|s__Eisenbergiella_tayi	0.00803833	0.00339	0	0.0286367	-0.00464833	-0.00339	0.0252467	0	0.03703	0.0112	0	0	0	0.00378	0.00341	0	0	0.01064	0.00251	0	0	0	0	0	0	0.02211	0.08805	0.00112	0.0066	0.05394	0
d__Bacteria|p__Cyanobacteria|c__Gloeobacteria	0.0199717	0.0152917	0.0151883	0.0423317	-0.00468	-0.000103333	0.02704	0.00996	0	0	0	0.00677	0.1031	0	0.02274	0.00494	0.00141	0.04258	0.02008	0.00206	0.07969	0	0.00419	0.00122	0.00397	0.01843	0.00348	0.00447	0.22005	0.00216	0.0054
d__Bacteria|p__Cyanobacteria|c__Gloeobacteria|o__Gloeobacterales	0.0199717	0.0152917	0.0151883	0.0423317	-0.00468	-0.000103333	0.02704	0.00996	0	0	0	0.00677	0.1031	0	0.02274	0.00494	0.00141	0.04258	0.02008	0.00206	0.07969	0	0.00419	0.00122	0.00397	0.01843	0.00348	0.00447	0.22005	0.00216	0.0054
d__Bacteria|p__Cyanobacteria|c__Gloeobacteria|o__Gloeobacterales|f__Gloeobacteraceae	0.0199717	0.0152917	0.0151883	0.0423317	-0.00468	-0.000103333	0.02704	0.00996	0	0	0	0.00677	0.1031	0	0.02274	0.00494	0.00141	0.04258	0.02008	0.00206	0.07969	0	0.00419	0.00122	0.00397	0.01843	0.00348	0.00447	0.22005	0.00216	0.0054
d__Bacteria|p__Cyanobacteria|c__Gloeobacteria|o__Gloeobacterales|f__Gloeobacteraceae|g__Gloeobacter	0.0199717	0.0152917	0.0151883	0.0423317	-0.00468	-0.000103333	0.02704	0.00996	0	0	0	0.00677	0.1031	0	0.02274	0.00494	0.00141	0.04258	0.02008	0.00206	0.07969	0	0.00419	0.00122	0.00397	0.01843	0.00348	0.00447	0.22005	0.00216	0.0054
d__Bacteria|p__Cyanobacteria|c__Gloeobacteria|o__Gloeobacterales|f__Gloeobacteraceae|g__Gloeobacter|s__uncultured_Gloeobacter_sp.	0.0199717	0.0152917	0.0151883	0.0423317	-0.00468	-0.000103333	0.02704	0.00996	0	0	0	0.00677	0.1031	0	0.02274	0.00494	0.00141	0.04258	0.02008	0.00206	0.07969	0	0.00419	0.00122	0.00397	0.01843	0.00348	0.00447	0.22005	0.00216	0.0054
d__Bacteria|p__Bacteroidetes|c__Sphingobacteriia	0.00599	0.001215	0.0054	0.00467167	-0.004775	0.004185	0.00345667	0.03236	0.00358	0	0	0	0	0.00378	0.00227	0.00124	0	0	0	0.02678	0.00562	0	0	0	0	0.00737	0.00232	0	0	0.01834	0
d__Bacteria|p__Bacteroidetes|c__Sphingobacteriia|o__Sphingobacteriales	0.00599	0.001215	0.0054	0.00467167	-0.004775	0.004185	0.00345667	0.03236	0.00358	0	0	0	0	0.00378	0.00227	0.00124	0	0	0	0.02678	0.00562	0	0	0	0	0.00737	0.00232	0	0	0.01834	0
d__Bacteria|p__Bacteroidetes|c__Sphingobacteriia|o__Sphingobacteriales|f__Chitinophagaceae	0.00599	0.001215	0.0054	0.00467167	-0.004775	0.004185	0.00345667	0.03236	0.00358	0	0	0	0	0.00378	0.00227	0.00124	0	0	0	0.02678	0.00562	0	0	0	0	0.00737	0.00232	0	0	0.01834	0
d__Bacteria|p__Bacteroidetes|c__Sphingobacteriia|o__Sphingobacteriales|f__Chitinophagaceae|g__Parasegetibacter	0.00599	0.001215	0.0054	0.00467167	-0.004775	0.004185	0.00345667	0.03236	0.00358	0	0	0	0	0.00378	0.00227	0.00124	0	0	0	0.02678	0.00562	0	0	0	0	0.00737	0.00232	0	0	0.01834	0
d__Bacteria|p__Bacteroidetes|c__Sphingobacteriia|o__Sphingobacteriales|f__Chitinophagaceae|g__Parasegetibacter|s__Parasegetibacter_unclassified	0.00599	0.001215	0.0054	0.00467167	-0.004775	0.004185	0.00345667	0.03236	0.00358	0	0	0	0	0.00378	0.00227	0.00124	0	0	0	0.02678	0.00562	0	0	0	0	0.00737	0.00232	0	0	0.01834	0
d__Bacteria|p__Proteobacteria|c__Betaproteobacteria|o__Burkholderiales|f__Comamonadaceae|g__Hydrogenophaga	0.00785667	0.00296	0.00536833	0.00577333	-0.00489667	0.00240833	0.00281333	0.04356	0.00358	0	0	0	0	0.00378	0.01023	0.00124	0	0	0.00251	0.01751	0.00656	0.00155	0.0014	0.00122	0.00397	0.0086	0.00348	0.00224	0.0044	0.01187	0.00405
d__Bacteria|p__Proteobacteria|c__Betaproteobacteria|o__Burkholderiales|f__Comamonadaceae|g__Hydrogenophaga|s__uncultured_Hydrogenophaga_sp.	0.00785667	0.00296	0.00536833	0.00577333	-0.00489667	0.00240833	0.00281333	0.04356	0.00358	0	0	0	0	0.00378	0.01023	0.00124	0	0	0.00251	0.01751	0.00656	0.00155	0.0014	0.00122	0.00397	0.0086	0.00348	0.00224	0.0044	0.01187	0.00405
d__Bacteria|p__Firmicutes|c__Bacilli|o__Lactobacillales|f__Lactobacillaceae|g__Lactobacillus|s__Lactobacillus_sp._166	0.00564167	0.000378333	0.00217	0.00168167	-0.00526333	0.00179167	0.00130333	0.00996	0.02389	0	0	0	0	0	0.00227	0	0	0	0	0.00927	0.00375	0	0	0	0	0.00246	0	0.00112	0.0022	0.00431	0
d__Bacteria|p__Bacteroidetes|c__Bacteroidia|o__Bacteroidales|f__Bacteroidales_unclassified	0.00575	0.00019	0.000781667	0.00045	-0.00556	0.000591667	0.00026	0.00124	0.01672	0.0112	0.00131	0.00271	0.00132	0	0.00114	0	0	0	0	0	0.00469	0	0	0	0	0	0	0	0	0	0.0027
d__Bacteria|p__Bacteroidetes|c__Bacteroidia|o__Bacteroidales|f__Bacteroidales_unclassified|g__Bacteroidales_unclassified	0.00575	0.00019	0.000781667	0.00045	-0.00556	0.000591667	0.00026	0.00124	0.01672	0.0112	0.00131	0.00271	0.00132	0	0.00114	0	0	0	0	0	0.00469	0	0	0	0	0	0	0	0	0	0.0027
d__Bacteria|p__Bacteroidetes|c__Bacteroidia|o__Bacteroidales|f__Bacteroidales_unclassified|g__Bacteroidales_unclassified|s__Bacteroidales_unclassified	0.00575	0.00019	0.000781667	0.00045	-0.00556	0.000591667	0.00026	0.00124	0.01672	0.0112	0.00131	0.00271	0.00132	0	0.00114	0	0	0	0	0	0.00469	0	0	0	0	0	0	0	0	0	0.0027
d__Bacteria|p__Firmicutes|c__Clostridia|o__Clostridiales|f__Catabacteriaceae	0.00629167	0	0.00243167	0.0035	-0.00629167	0.00243167	0.0035	0.02863	0.00119	0	0.00394	0.00135	0.00264	0	0	0	0	0	0	0.00412	0	0	0.00559	0.00488	0	0	0.00116	0	0.0066	0.00108	0.01216
d__Bacteria|p__Firmicutes|c__Clostridia|o__Clostridiales|f__Catabacteriaceae|g__Catabacter	0.00629167	0	0.00243167	0.0035	-0.00629167	0.00243167	0.0035	0.02863	0.00119	0	0.00394	0.00135	0.00264	0	0	0	0	0	0	0.00412	0	0	0.00559	0.00488	0	0	0.00116	0	0.0066	0.00108	0.01216
d__Bacteria|p__Firmicutes|c__Clostridia|o__Clostridiales|f__Catabacteriaceae|g__Catabacter|s__Catabacter_unclassified	0.00629167	0	0.00243167	0.0035	-0.00629167	0.00243167	0.0035	0.02863	0.00119	0	0.00394	0.00135	0.00264	0	0	0	0	0	0	0.00412	0	0	0.00559	0.00488	0	0	0.00116	0	0.0066	0.00108	0.01216
d__Bacteria|p__Proteobacteria|c__Gammaproteobacteria|o__Pseudomonadales|f__Pseudomonadaceae|g__Pseudomonas|s__Pseudomonas_stutzeri	0.00911167	0.00236833	0.00397333	0.00489833	-0.00674333	0.001605	0.00253	0.05228	0.00239	0	0	0	0	0.00472	0.00455	0.00494	0	0	0	0.01854	0.00375	0.00155	0	0	0	0.0086	0.00116	0.00336	0.0044	0.01187	0
d__Bacteria|p__Firmicutes|c__Clostridia|o__Clostridiales|f__Lachnospiraceae|g__Lachnoclostridium|s__Lachnoclostridium_pacaense	0.0242617	0.0174567	0.0563133	0.05162	-0.006805	0.0388567	0.0341633	0.05601	0.03703	0.02613	0.01051	0.00135	0.01454	0.01322	0.00341	0.00865	0.02117	0.03193	0.02636	0.05871	0.23718	0.0031	0.01816	0.02073	0	0.07002	0.08226	0.02685	0.05501	0.03776	0.03782
d__Bacteria|p__Cyanobacteria|c__Chloroplast	0.00838167	0.000606667	0.015295	0.005795	-0.007775	0.0146883	0.00518833	0.03236	0.00717	0	0.00131	0.00813	0.00132	0	0.00114	0.00124	0	0	0.00126	0.04944	0.00187	0	0	0.03781	0.00265	0.00614	0	0.00112	0	0.02481	0.0027
d__Bacteria|p__Cyanobacteria|c__Chloroplast|o__Chloroplast	0.00838167	0.000606667	0.015295	0.005795	-0.007775	0.0146883	0.00518833	0.03236	0.00717	0	0.00131	0.00813	0.00132	0	0.00114	0.00124	0	0	0.00126	0.04944	0.00187	0	0	0.03781	0.00265	0.00614	0	0.00112	0	0.02481	0.0027
d__Bacteria|p__Cyanobacteria|c__Chloroplast|o__Chloroplast|f__Chloroplast	0.00838167	0.000606667	0.015295	0.005795	-0.007775	0.0146883	0.00518833	0.03236	0.00717	0	0.00131	0.00813	0.00132	0	0.00114	0.00124	0	0	0.00126	0.04944	0.00187	0	0	0.03781	0.00265	0.00614	0	0.00112	0	0.02481	0.0027
d__Bacteria|p__Cyanobacteria|c__Chloroplast|o__Chloroplast|f__Chloroplast|g__Streptophyta	0.00838167	0.000606667	0.015295	0.005795	-0.007775	0.0146883	0.00518833	0.03236	0.00717	0	0.00131	0.00813	0.00132	0	0.00114	0.00124	0	0	0.00126	0.04944	0.00187	0	0	0.03781	0.00265	0.00614	0	0.00112	0	0.02481	0.0027
d__Bacteria|p__Cyanobacteria|c__Chloroplast|o__Chloroplast|f__Chloroplast|g__Streptophyta|s__Streptophyta_unclassified	0.00838167	0.000606667	0.015295	0.005795	-0.007775	0.0146883	0.00518833	0.03236	0.00717	0	0.00131	0.00813	0.00132	0	0.00114	0.00124	0	0	0.00126	0.04944	0.00187	0	0	0.03781	0.00265	0.00614	0	0.00112	0	0.02481	0.0027
d__Bacteria|p__Firmicutes|c__Clostridia|o__Clostridiales|f__Ruminococcaceae|g__Ruthenibacterium	0.00909667	0.00124	0.0307633	0.02483	-0.00785667	0.0295233	0.02359	0	0.00956	0.02239	0.00525	0.00813	0.00925	0	0	0.00618	0	0	0.00126	0.00412	0.045	0.0062	0.06706	0.0622	0	0	0	0.02461	0.022	0.00108	0.10129
d__Bacteria|p__Firmicutes|c__Clostridia|o__Clostridiales|f__Ruminococcaceae|g__Ruthenibacterium|s__Ruthenibacterium_lactatiformans	0.00909667	0.00124	0.0307633	0.02483	-0.00785667	0.0295233	0.02359	0	0.00956	0.02239	0.00525	0.00813	0.00925	0	0	0.00618	0	0	0.00126	0.00412	0.045	0.0062	0.06706	0.0622	0	0	0	0.02461	0.022	0.00108	0.10129
d__Bacteria|p__Firmicutes|c__Negativicutes|o__Selenomonadales|f__Selenomonadaceae|g__Mitsuokella	0.008725	0.000156667	0.000436667	0.000225	-0.00856833	0.00028	6.83333e-05	0.05103	0	0	0	0	0.00132	0.00094	0	0	0	0	0	0	0	0	0.0014	0.00122	0	0	0	0	0	0	0.00135
d__Bacteria|p__Firmicutes|c__Negativicutes|o__Selenomonadales|f__Selenomonadaceae|g__Mitsuokella|s__uncultured_Mitsuokella_sp.	0.008725	0.000156667	0.000436667	0.000225	-0.00856833	0.00028	6.83333e-05	0.05103	0	0	0	0	0.00132	0.00094	0	0	0	0	0	0	0	0	0.0014	0.00122	0	0	0	0	0	0	0.00135
d__Bacteria|p__Firmicutes|c__Negativicutes|o__Selenomonadales|f__Selenomonadaceae|g__Anaerovibrio	0.00964167	0.000591667	0.0221767	0.00158833	-0.00905	0.021585	0.000996667	0.00622	0.00836	0.00746	0.00525	0.00677	0.02379	0	0	0	0	0.00355	0	0.00824	0.02625	0	0.05588	0.04269	0	0	0	0	0.0044	0.00108	0.00405
d__Bacteria|p__Firmicutes|c__Negativicutes|o__Selenomonadales|f__Selenomonadaceae|g__Anaerovibrio|s__uncultured_Anaerovibrio_sp.	0.00964167	0.000591667	0.0221767	0.00158833	-0.00905	0.021585	0.000996667	0.00622	0.00836	0.00746	0.00525	0.00677	0.02379	0	0	0	0	0.00355	0	0.00824	0.02625	0	0.05588	0.04269	0	0	0	0	0.0044	0.00108	0.00405
d__Bacteria|p__Proteobacteria|c__Betaproteobacteria|o__Burkholderiales|f__Burkholderiaceae	0.0275117	0.0179017	0.0252417	0.010435	-0.00961	0.00734	-0.00746667	0.0697	0.00597	0	0.03415	0.04335	0.0119	0.01322	0.01251	0.00371	0.024	0	0.05397	0.0309	0.00656	0.00155	0.01257	0.07074	0.02913	0.00369	0.00463	0.00671	0.0044	0.02157	0.02161
d__Bacteria|p__Proteobacteria|c__Betaproteobacteria|o__Burkholderiales|f__Burkholderiaceae|g__Ralstonia	0.0275117	0.0179017	0.0252417	0.010435	-0.00961	0.00734	-0.00746667	0.0697	0.00597	0	0.03415	0.04335	0.0119	0.01322	0.01251	0.00371	0.024	0	0.05397	0.0309	0.00656	0.00155	0.01257	0.07074	0.02913	0.00369	0.00463	0.00671	0.0044	0.02157	0.02161
d__Bacteria|p__Proteobacteria|c__Betaproteobacteria|o__Burkholderiales|f__Burkholderiaceae|g__Ralstonia|s__uncultured_Ralstonia_sp.	0.0275117	0.0179017	0.0252417	0.010435	-0.00961	0.00734	-0.00746667	0.0697	0.00597	0	0.03415	0.04335	0.0119	0.01322	0.01251	0.00371	0.024	0	0.05397	0.0309	0.00656	0.00155	0.01257	0.07074	0.02913	0.00369	0.00463	0.00671	0.0044	0.02157	0.02161
d__Bacteria|p__Firmicutes|c__Clostridia|o__Clostridiales|f__Eubacteriaceae|g__Eubacterium|s__uncultured_Eubacterium_sp.	0.0103367	0.000411667	0.0155533	0.011145	-0.009925	0.0151417	0.0107333	0.01743	0.00717	0.01493	0.00131	0.00135	0.01983	0	0	0.00247	0	0	0	0.00618	0.075	0	0.00838	0.00244	0.00132	0.00123	0	0	0	0.00216	0.06348
d__Bacteria|p__Firmicutes|c__Erysipelotrichia|o__Erysipelotrichales|f__Erysipelotrichaceae|g__Dielma	0.0112483	0.001145	0.00333833	0.0271883	-0.0101033	0.00219333	0.0260433	0.00996	0.01075	0.01493	0.01182	0.00813	0.0119	0.00094	0.00114	0.00124	0	0.00355	0	0.00824	0.00656	0	0.00279	0.00244	0	0.01597	0.05793	0.06488	0.0176	0	0.00675
d__Bacteria|p__Firmicutes|c__Erysipelotrichia|o__Erysipelotrichales|f__Erysipelotrichaceae|g__Dielma|s__Dielma_fastidiosa	0.0112483	0.001145	0.00333833	0.0271883	-0.0101033	0.00219333	0.0260433	0.00996	0.01075	0.01493	0.01182	0.00813	0.0119	0.00094	0.00114	0.00124	0	0.00355	0	0.00824	0.00656	0	0.00279	0.00244	0	0.01597	0.05793	0.06488	0.0176	0	0.00675
d__Bacteria|p__Firmicutes|c__Clostridia|o__Clostridiales|f__Ruminococcaceae|g__Ruminococcus|s__Ruminococcus_flavefaciens	0.011005	0.000808333	0.571762	0.0550433	-0.0101967	0.570953	0.054235	0.06472	0	0	0.00131	0	0	0	0.00114	0.00371	0	0	0	0.0618	3.33183	0	0.00279	0.03415	0	0.00123	0	0.00336	0.32567	0	0
d__Bacteria|p__Firmicutes|c__Bacilli|o__Lactobacillales|f__Lactobacillaceae|g__Lactobacillus|s__Lactobacillus_sp._OS72	0.01041	0	0.000686667	0.00318167	-0.01041	0.000686667	0.00318167	0.00124	0.01314	0.03732	0.00131	0.00813	0.00132	0	0	0	0	0	0	0.00412	0	0	0	0	0	0.00369	0	0.00112	0.0132	0.00108	0
d__Bacteria|p__Cyanobacteria	0.0283533	0.0158983	0.0304833	0.0481267	-0.012455	0.014585	0.0322283	0.04232	0.00717	0	0.00131	0.0149	0.10442	0	0.02388	0.00618	0.00141	0.04258	0.02134	0.0515	0.08156	0	0.00419	0.03903	0.00662	0.02457	0.00348	0.00559	0.22005	0.02697	0.0081
d__Bacteria|p__Firmicutes|c__Erysipelotrichia|o__Erysipelotrichales|f__Erysipelotrichaceae|g__Breznakia	0.0590467	0.045685	0.100347	0.122202	-0.0133617	0.0546617	0.0765167	0.03236	0.02628	0.0112	0.06174	0.18965	0.03305	0.01511	0.00341	0.01112	0.03246	0.04258	0.16943	0.02884	0.03937	0.00155	0.25705	0.26468	0.01059	0.06388	0.12165	0.10291	0.03961	0.00539	0.39977
d__Bacteria|p__Firmicutes|c__Erysipelotrichia|o__Erysipelotrichales|f__Erysipelotrichaceae|g__Breznakia|s__Breznakia_pachnodae	0.0590467	0.045685	0.100347	0.122202	-0.0133617	0.0546617	0.0765167	0.03236	0.02628	0.0112	0.06174	0.18965	0.03305	0.01511	0.00341	0.01112	0.03246	0.04258	0.16943	0.02884	0.03937	0.00155	0.25705	0.26468	0.01059	0.06388	0.12165	0.10291	0.03961	0.00539	0.39977
d__Bacteria|p__Firmicutes|c__Clostridia|o__Clostridiales|f__Lachnospiraceae|g__Syntrophococcus|s__Syntrophococcus_sp._BS-2	0.0137433	0	0	0	-0.0137433	0	0	0.01245	0.02389	0	0.02365	0	0.02247	0	0	0	0	0	0	0	0	0	0	0	0	0	0	0	0	0	0
d__Bacteria|p__Firmicutes|c__Clostridia|o__Clostridiales|f__Ruminococcaceae|g__Clostridium_IV	0.0202017	0.00535833	0.0214467	0.03294	-0.0148433	0.0160883	0.0275817	0.04854	0.02628	0.04105	0.00131	0.00271	0.00132	0.01889	0.00455	0.00124	0.00141	0.00355	0.00251	0.02678	0.06094	0	0.00559	0.03537	0	0.08845	0	0.05257	0.02421	0	0.03241
d__Bacteria|p__Firmicutes|c__Clostridia|o__Clostridiales|f__Ruminococcaceae|g__Clostridium_IV|s__Clostridium_IV_unclassified	0.0202017	0.00535833	0.0214467	0.03294	-0.0148433	0.0160883	0.0275817	0.04854	0.02628	0.04105	0.00131	0.00271	0.00132	0.01889	0.00455	0.00124	0.00141	0.00355	0.00251	0.02678	0.06094	0	0.00559	0.03537	0	0.08845	0	0.05257	0.02421	0	0.03241
d__Bacteria|p__Acidobacteria|c__Acidobacteria_Gp6	0.0193233	0.00416	0.0130867	0.0110667	-0.0151633	0.00892667	0.00690667	0.09833	0.00956	0	0.00131	0.00542	0.00132	0.00567	0.01023	0.00247	0.00282	0	0.00377	0.05562	0.0075	0.0031	0	0.01098	0.00132	0.01474	0.00579	0.00224	0.011	0.03128	0.00135
d__Bacteria|p__Acidobacteria|c__Acidobacteria_Gp6|o__Gp6	0.0193233	0.00416	0.0130867	0.0110667	-0.0151633	0.00892667	0.00690667	0.09833	0.00956	0	0.00131	0.00542	0.00132	0.00567	0.01023	0.00247	0.00282	0	0.00377	0.05562	0.0075	0.0031	0	0.01098	0.00132	0.01474	0.00579	0.00224	0.011	0.03128	0.00135
d__Bacteria|p__Acidobacteria|c__Acidobacteria_Gp6|o__Gp6|f__Gp6	0.0193233	0.00416	0.0130867	0.0110667	-0.0151633	0.00892667	0.00690667	0.09833	0.00956	0	0.00131	0.00542	0.00132	0.00567	0.01023	0.00247	0.00282	0	0.00377	0.05562	0.0075	0.0031	0	0.01098	0.00132	0.01474	0.00579	0.00224	0.011	0.03128	0.00135
d__Bacteria|p__Acidobacteria|c__Acidobacteria_Gp6|o__Gp6|f__Gp6|g__Gp6	0.0193233	0.00416	0.0130867	0.0110667	-0.0151633	0.00892667	0.00690667	0.09833	0.00956	0	0.00131	0.00542	0.00132	0.00567	0.01023	0.00247	0.00282	0	0.00377	0.05562	0.0075	0.0031	0	0.01098	0.00132	0.01474	0.00579	0.00224	0.011	0.03128	0.00135
d__Bacteria|p__Acidobacteria|c__Acidobacteria_Gp6|o__Gp6|f__Gp6|g__Gp6|s__Gp6_unclassified	0.0193233	0.00416	0.0130867	0.0110667	-0.0151633	0.00892667	0.00690667	0.09833	0.00956	0	0.00131	0.00542	0.00132	0.00567	0.01023	0.00247	0.00282	0	0.00377	0.05562	0.0075	0.0031	0	0.01098	0.00132	0.01474	0.00579	0.00224	0.011	0.03128	0.00135
d__Bacteria|p__Proteobacteria|c__Alphaproteobacteria|o__Rhizobiales|f__Hyphomicrobiaceae	0.019005	0.00309833	0.01288	0.0136217	-0.0159067	0.00978167	0.0105233	0.09958	0.01314	0	0.00131	0	0	0.00472	0.01137	0.00124	0	0	0.00126	0.06077	0.01219	0.0031	0	0.00122	0	0.02088	0.00348	0.00447	0.0022	0.0507	0
d__Bacteria|p__Proteobacteria|c__Alphaproteobacteria|o__Rhizobiales|f__Hyphomicrobiaceae|g__Devosia	0.019005	0.00309833	0.01288	0.0136217	-0.0159067	0.00978167	0.0105233	0.09958	0.01314	0	0.00131	0	0	0.00472	0.01137	0.00124	0	0	0.00126	0.06077	0.01219	0.0031	0	0.00122	0	0.02088	0.00348	0.00447	0.0022	0.0507	0
d__Bacteria|p__Proteobacteria|c__Alphaproteobacteria|o__Rhizobiales|f__Hyphomicrobiaceae|g__Devosia|s__Devosia_subaequoris	0.019005	0.00309833	0.01288	0.0136217	-0.0159067	0.00978167	0.0105233	0.09958	0.01314	0	0.00131	0	0	0.00472	0.01137	0.00124	0	0	0.00126	0.06077	0.01219	0.0031	0	0.00122	0	0.02088	0.00348	0.00447	0.0022	0.0507	0
d__Bacteria|p__Firmicutes|c__Clostridia|o__Clostridiales|f__Lachnospiraceae|g__Lachnoclostridium|s__Clostridium]_populeti	0.0286533	0.0119567	0.039705	0.067045	-0.0166967	0.0277483	0.0550883	0.00996	0.02628	0.13436	0	0	0.00132	0.03966	0.02729	0.00124	0	0.00355	0	0.22764	0.00937	0	0	0.00122	0	0.04177	0.20854	0.05369	0.08802	0.00755	0.0027
d__Bacteria|p__Firmicutes|c__Erysipelotrichia|o__Erysipelotrichales|f__Erysipelotrichaceae|g__Erysipelotrichaceae_unclassified	0.0229967	0.005865	0.0160233	0.000225	-0.0171317	0.0101583	-0.00564	0.06472	0.00239	0.0112	0.00657	0.00948	0.04362	0.00189	0.01592	0	0.00423	0.01064	0.00251	0.00309	0	0	0.00279	0.09026	0	0	0	0	0	0	0.00135
d__Bacteria|p__Firmicutes|c__Erysipelotrichia|o__Erysipelotrichales|f__Erysipelotrichaceae|g__Erysipelotrichaceae_unclassified|s__Erysipelotrichaceae_unclassified	0.0229967	0.005865	0.0160233	0.000225	-0.0171317	0.0101583	-0.00564	0.06472	0.00239	0.0112	0.00657	0.00948	0.04362	0.00189	0.01592	0	0.00423	0.01064	0.00251	0.00309	0	0	0.00279	0.09026	0	0	0	0	0	0	0.00135
d__Bacteria|p__Firmicutes|c__Negativicutes	0.0183667	0.000748333	0.0226133	0.00181333	-0.0176183	0.021865	0.001065	0.05725	0.00836	0.00746	0.00525	0.00677	0.02511	0.00094	0	0	0	0.00355	0	0.00824	0.02625	0	0.05728	0.04391	0	0	0	0	0.0044	0.00108	0.0054
d__Bacteria|p__Firmicutes|c__Negativicutes|o__Selenomonadales	0.0183667	0.000748333	0.0226133	0.00181333	-0.0176183	0.021865	0.001065	0.05725	0.00836	0.00746	0.00525	0.00677	0.02511	0.00094	0	0	0	0.00355	0	0.00824	0.02625	0	0.05728	0.04391	0	0	0	0	0.0044	0.00108	0.0054
d__Bacteria|p__Firmicutes|c__Negativicutes|o__Selenomonadales|f__Selenomonadaceae	0.0183667	0.000748333	0.0226133	0.00181333	-0.0176183	0.021865	0.001065	0.05725	0.00836	0.00746	0.00525	0.00677	0.02511	0.00094	0	0	0	0.00355	0	0.00824	0.02625	0	0.05728	0.04391	0	0	0	0	0.0044	0.00108	0.0054
d__Bacteria|p__Firmicutes|c__Erysipelotrichia|o__Erysipelotrichales|f__Erysipelotrichaceae|g__Faecalitalea	0.018245	0.000591667	0.000203333	0.000958333	-0.0176533	-0.000388333	0.000366667	0.08091	0	0.00746	0.0092	0	0.0119	0	0	0	0	0.00355	0	0	0	0	0	0.00122	0	0	0	0	0.0044	0	0.00135
d__Bacteria|p__Firmicutes|c__Erysipelotrichia|o__Erysipelotrichales|f__Erysipelotrichaceae|g__Faecalitalea|s__Faecalitalea_sp._Marseille-P3755	0.018245	0.000591667	0.000203333	0.000958333	-0.0176533	-0.000388333	0.000366667	0.08091	0	0.00746	0.0092	0	0.0119	0	0	0	0	0.00355	0	0	0	0	0	0.00122	0	0	0	0	0.0044	0	0.00135
d__Bacteria|p__Proteobacteria|c__Alphaproteobacteria|o__Rhizobiales	0.0246633	0.00617333	0.0180267	0.0162217	-0.01849	0.0118533	0.0100483	0.11825	0.01672	0.00373	0.00525	0.00271	0.00132	0.00755	0.01592	0.00248	0	0.00355	0.00754	0.07313	0.01782	0.00465	0.0028	0.00976	0	0.02334	0.0058	0.00559	0.0022	0.0604	0
d__Bacteria|p__Firmicutes|c__Erysipelotrichia|o__Erysipelotrichales|f__Erysipelotrichaceae|g__Absiella	0.0185217	0	0.000171667	0.000655	-0.0185217	0.000171667	0.000655	0.03983	0.01075	0	0.04204	0	0.01851	0	0	0	0	0	0	0.00103	0	0	0	0	0	0.00123	0	0	0	0	0.0027
d__Bacteria|p__Firmicutes|c__Erysipelotrichia|o__Erysipelotrichales|f__Erysipelotrichaceae|g__Absiella|s__Absiella_tortuosum	0.0185217	0	0.000171667	0.000655	-0.0185217	0.000171667	0.000655	0.03983	0.01075	0	0.04204	0	0.01851	0	0	0	0	0	0	0.00103	0	0	0	0	0	0.00123	0	0	0	0	0.0027
d__Bacteria|p__Acidobacteria	0.0254517	0.00635	0.0170383	0.0136433	-0.0191017	0.0106883	0.00729333	0.12447	0.01075	0	0.00262	0.01355	0.00132	0.00945	0.01478	0.00247	0.00282	0.00355	0.00503	0.06798	0.01031	0.0031	0	0.01952	0.00132	0.01597	0.00811	0.00224	0.0132	0.04099	0.00135
d__Bacteria|p__Firmicutes|c__Bacilli|o__Lactobacillales|f__Streptococcaceae|g__Lactococcus	0.021405	0.000396667	0.00552	0.005475	-0.0210083	0.00512333	0.00507833	0.01494	0.04897	0.04852	0.00394	0.00677	0.00529	0	0.00114	0.00124	0	0	0	0.02369	0.00656	0.00155	0	0	0.00132	0.00983	0	0.00671	0.0066	0.00971	0
d__Bacteria|p__Firmicutes|c__Bacilli|o__Lactobacillales|f__Streptococcaceae|g__Lactococcus|s__Lactococcus_lactis	0.021405	0.000396667	0.00552	0.005475	-0.0210083	0.00512333	0.00507833	0.01494	0.04897	0.04852	0.00394	0.00677	0.00529	0	0.00114	0.00124	0	0	0	0.02369	0.00656	0.00155	0	0	0.00132	0.00983	0	0.00671	0.0066	0.00971	0
d__Bacteria|p__Firmicutes|c__Clostridia|o__Clostridiales|f__Lachnospiraceae|g__Blautia|s__Blautia_sp._Marseille-P3387	0.02202	0	0	0	-0.02202	0	0	0.06597	0.05495	0.0112	0	0	0	0	0	0	0	0	0	0	0	0	0	0	0	0	0	0	0	0	0
d__Bacteria|p__Firmicutes|c__Clostridia|o__Clostridiales|f__Lachnospiraceae|g__Lachnoclostridium|s__Lachnoclostridium_edouardi	0.024975	0.00251833	0.00662167	0.0215933	-0.0224567	0.00410333	0.019075	0.01618	0.00717	0.02986	0.05911	0.02167	0.01586	0.00189	0.00114	0	0.00706	0	0.00502	0.01133	0.00937	0	0.01537	0.00366	0	0.02703	0.03012	0.00783	0.0198	0.03668	0.0081
d__Bacteria|p__Firmicutes|c__Firmicutes_unclassified	0.0259467	0.00234167	0.00937	0.0445783	-0.023605	0.00702833	0.0422367	0.05477	0.01075	0.04105	0.03153	0.01626	0.00132	0.00189	0.00114	0	0.00141	0.0071	0.00251	0.00206	0.03094	0	0.01956	0.00366	0	0.00614	0.01854	0.01454	0.19584	0	0.03241
d__Bacteria|p__Firmicutes|c__Firmicutes_unclassified|o__Firmicutes_unclassified	0.0259467	0.00234167	0.00937	0.0445783	-0.023605	0.00702833	0.0422367	0.05477	0.01075	0.04105	0.03153	0.01626	0.00132	0.00189	0.00114	0	0.00141	0.0071	0.00251	0.00206	0.03094	0	0.01956	0.00366	0	0.00614	0.01854	0.01454	0.19584	0	0.03241
d__Bacteria|p__Firmicutes|c__Firmicutes_unclassified|o__Firmicutes_unclassified|f__Firmicutes_unclassified	0.0259467	0.00234167	0.00937	0.0445783	-0.023605	0.00702833	0.0422367	0.05477	0.01075	0.04105	0.03153	0.01626	0.00132	0.00189	0.00114	0	0.00141	0.0071	0.00251	0.00206	0.03094	0	0.01956	0.00366	0	0.00614	0.01854	0.01454	0.19584	0	0.03241
d__Bacteria|p__Firmicutes|c__Firmicutes_unclassified|o__Firmicutes_unclassified|f__Firmicutes_unclassified|g__Firmicutes_unclassified	0.0259467	0.00234167	0.00937	0.0445783	-0.023605	0.00702833	0.0422367	0.05477	0.01075	0.04105	0.03153	0.01626	0.00132	0.00189	0.00114	0	0.00141	0.0071	0.00251	0.00206	0.03094	0	0.01956	0.00366	0	0.00614	0.01854	0.01454	0.19584	0	0.03241
d__Bacteria|p__Firmicutes|c__Firmicutes_unclassified|o__Firmicutes_unclassified|f__Firmicutes_unclassified|g__Firmicutes_unclassified|s__Firmicutes_unclassified	0.0259467	0.00234167	0.00937	0.0445783	-0.023605	0.00702833	0.0422367	0.05477	0.01075	0.04105	0.03153	0.01626	0.00132	0.00189	0.00114	0	0.00141	0.0071	0.00251	0.00206	0.03094	0	0.01956	0.00366	0	0.00614	0.01854	0.01454	0.19584	0	0.03241
d__Bacteria|p__Firmicutes|c__Clostridia|o__Clostridiales|f__Lachnospiraceae|g__Dorea|s__Dorea_formicigenerans	0.0359517	0.00747833	0.0100183	0.00470167	-0.0284733	0.00254	-0.00277667	0.13318	0.03942	0.0112	0.00525	0.00948	0.01718	0.03777	0	0	0	0.0071	0	0.05871	0	0	0.0014	0	0	0.00737	0.00232	0.01007	0.0044	0	0.00405
d__Bacteria|p__Firmicutes|c__Clostridia|o__Clostridiales|f__Lachnospiraceae|g__Dorea|s__uncultured_Dorea_sp.	0.0425717	0.00786833	0.016955	0.0271117	-0.0347033	0.00908667	0.0192433	0.1419	0.05136	0.02239	0.01708	0.00948	0.01322	0.02738	0.00114	0.00124	0.00282	0.0071	0.00753	0.03502	0.00094	0	0.03772	0.02805	0	0.00246	0.00116	0.01454	0	0	0.14451
d__Bacteria|p__Firmicutes|c__Bacilli|o__Lactobacillales|f__Lactobacillaceae|g__Lactobacillus|s__Lactobacillus_faecis	0.0358167	0.00047	0.00554667	0.001575	-0.0353467	0.00507667	0.001105	0.00124	0.00119	0	0.0959	0.06502	0.05155	0	0	0	0.00282	0	0	0.00206	0	0	0	0.02195	0.00927	0	0	0	0	0	0.00945
d__Bacteria|p__Firmicutes|c__Clostridia|o__Clostridiales|f__Lachnospiraceae|g__Lachnoclostridium|s__Clostridium]_saccharolyticum	0.036705	0.00133667	0.000156667	0.00540167	-0.0353683	-0.00118	0.004065	0.00747	0.17917	0.03359	0	0	0	0.00094	0.00227	0	0	0.00355	0.00126	0	0.00094	0	0	0	0	0.00737	0.00579	0.0179	0	0	0.00135
d__Bacteria|p__Firmicutes|c__Clostridia|o__Clostridiales|f__Christensenellaceae|g__Christensenella|s__uncultured_Christensenella_sp.	0.03667	0	0.002105	0.00742833	-0.03667	0.002105	0.00742833	0.11451	0.01194	0.03359	0.0197	0.02574	0.01454	0	0	0	0	0	0	0	0.00844	0	0.00419	0	0	0	0	0	0	0	0.04457
d__Bacteria|p__Firmicutes|c__Clostridia|o__Clostridiales|f__Clostridiaceae|g__Clostridium|s__uncultured_Clostridium_sp.	0.180018	0.142317	0.423977	0.345765	-0.0377017	0.28166	0.203448	0.2925	0.19589	0.20527	0.07751	0.03928	0.26966	0.2219	0.03411	0.05437	0.22584	0.12063	0.19705	0.07519	0.6703	0.00775	1.54229	0.23906	0.00927	0.35994	0.28848	0.21477	0.77016	0.07659	0.36465
d__Bacteria|p__Firmicutes|c__Clostridia|o__Clostridiales|f__Christensenellaceae	0.039025	0.000156667	0.010835	0.01583	-0.0388683	0.0106783	0.0156733	0.11824	0.01313	0.03359	0.02627	0.02574	0.01718	0.00094	0	0	0	0	0	0.00309	0.03469	0	0.02235	0.00488	0	0	0	0	0.03961	0	0.05537
d__Bacteria|p__Firmicutes|c__Clostridia|o__Clostridiales|f__Christensenellaceae|g__Christensenella	0.039025	0.000156667	0.010835	0.01583	-0.0388683	0.0106783	0.0156733	0.11824	0.01313	0.03359	0.02627	0.02574	0.01718	0.00094	0	0	0	0	0	0.00309	0.03469	0	0.02235	0.00488	0	0	0	0	0.03961	0	0.05537
d__Bacteria|p__Firmicutes|c__Clostridia|o__Clostridiales|f__Ruminococcaceae|g__Intestinimonas	0.0789417	0.0398	0.1086	0.140002	-0.0391417	0.0688	0.100202	0.12198	0.11586	0.14555	0.04466	0.02709	0.01851	0.13503	0.04548	0.01606	0.02258	0.0071	0.01255	0.13597	0.08531	0.00155	0.34785	0.07562	0.0053	0.04422	0.2572	0.11298	0.20024	0.11327	0.1121
d__Bacteria|p__Firmicutes|c__Clostridia|o__Clostridiales|f__Ruminococcaceae|g__Intestinimonas|s__Intestinimonas_unclassified	0.0789417	0.0398	0.1086	0.140002	-0.0391417	0.0688	0.100202	0.12198	0.11586	0.14555	0.04466	0.02709	0.01851	0.13503	0.04548	0.01606	0.02258	0.0071	0.01255	0.13597	0.08531	0.00155	0.34785	0.07562	0.0053	0.04422	0.2572	0.11298	0.20024	0.11327	0.1121
d__Bacteria|p__Firmicutes|c__Bacilli|o__Lactobacillales|f__Lactobacillaceae|g__Lactobacillus|s__Lactobacillus_sp._TAB-29	0.04269	0.000378333	0.0149117	0.00967167	-0.0423117	0.0145333	0.00929333	0.04854	0.19111	0.0112	0.00394	0.00135	0	0	0.00227	0	0	0	0	0.05768	0.02437	0.0062	0	0.00122	0	0.0086	0.00348	0.01678	0.0022	0.02697	0
d__Bacteria|p__Firmicutes|c__Clostridia|o__Clostridiales|f__Lachnospiraceae|g__Anaerostipes	0.0449217	0	0	0.000366667	-0.0449217	0	0.000366667	0.05228	0.03703	0.01493	0.01576	0.00677	0.14276	0	0	0	0	0	0	0	0	0	0	0	0	0	0	0	0.0022	0	0
d__Bacteria|p__Firmicutes|c__Clostridia|o__Clostridiales|f__Lachnospiraceae|g__Anaerostipes|s__uncultured_Anaerostipes_sp.	0.0449217	0	0	0.000366667	-0.0449217	0	0.000366667	0.05228	0.03703	0.01493	0.01576	0.00677	0.14276	0	0	0	0	0	0	0	0	0	0	0	0	0	0	0	0.0022	0	0
d__Bacteria|p__Firmicutes|c__Clostridia|o__Clostridiales|f__Lachnospiraceae|g__Tyzzerella|s__Clostridium]_piliforme	0.045915	0.000758333	0	0	-0.0451567	-0.000758333	-0.000758333	0.00996	0.24845	0	0.01708	0	0	0	0.00455	0	0	0	0	0	0	0	0	0	0	0	0	0	0	0	0
d__Bacteria|p__Proteobacteria|c__Alphaproteobacteria|o__Sphingomonadales|f__Sphingomonadaceae|g__Sphingomonas	0.0669017	0.0212717	0.06141	0.041215	-0.04563	0.0401383	0.0199433	0.33607	0.03822	0.0112	0.00657	0.00406	0.00529	0.0321	0.05684	0.01236	0.00565	0.01064	0.01004	0.23691	0.06375	0.02326	0.00419	0.03903	0.00132	0.05651	0.01738	0.0179	0.022	0.12945	0.00405
d__Bacteria|p__Proteobacteria|c__Alphaproteobacteria|o__Sphingomonadales|f__Sphingomonadaceae|g__Sphingomonas|s__uncultured_Sphingomonas_sp.	0.0669017	0.0212717	0.06141	0.041215	-0.04563	0.0401383	0.0199433	0.33607	0.03822	0.0112	0.00657	0.00406	0.00529	0.0321	0.05684	0.01236	0.00565	0.01064	0.01004	0.23691	0.06375	0.02326	0.00419	0.03903	0.00132	0.05651	0.01738	0.0179	0.022	0.12945	0.00405
d__Bacteria|p__Proteobacteria|c__Alphaproteobacteria|o__Sphingomonadales	0.0725933	0.026215	0.0711583	0.0450617	-0.0463783	0.0449433	0.0188467	0.35972	0.03941	0.0112	0.01182	0.00812	0.00529	0.03682	0.06138	0.01854	0.0113	0.01419	0.01506	0.26472	0.06937	0.02636	0.00419	0.06099	0.00132	0.06142	0.02202	0.0179	0.0242	0.13808	0.00675
d__Bacteria|p__Proteobacteria|c__Alphaproteobacteria|o__Sphingomonadales|f__Sphingomonadaceae	0.0725933	0.026215	0.0711583	0.0450617	-0.0463783	0.0449433	0.0188467	0.35972	0.03941	0.0112	0.01182	0.00812	0.00529	0.03682	0.06138	0.01854	0.0113	0.01419	0.01506	0.26472	0.06937	0.02636	0.00419	0.06099	0.00132	0.06142	0.02202	0.0179	0.0242	0.13808	0.00675
d__Bacteria|p__Firmicutes|c__Clostridia|o__Clostridiales|f__Lachnospiraceae|g__Tyzzerella	0.0482383	0.00117	0.00584333	0	-0.0470683	0.00467333	-0.00117	0.00996	0.24964	0.00746	0.01708	0	0.00529	0	0.00455	0.00247	0	0	0	0.00412	0.03094	0	0	0	0	0	0	0	0	0	0
d__Bacteria|p__Firmicutes|c__Erysipelotrichia|o__Erysipelotrichales|f__Erysipelotrichaceae|g__Holdemania	0.0489367	0.000206667	0.00973167	0.01308	-0.04873	0.009525	0.0128733	0.13567	0.02031	0.02239	0.0486	0.02303	0.04362	0	0	0.00124	0	0	0	0.00515	0.04594	0.00465	0	0	0.00265	0	0	0.00336	0.06161	0	0.01351
d__Bacteria|p__Firmicutes|c__Erysipelotrichia|o__Erysipelotrichales|f__Erysipelotrichaceae|g__Holdemania|s__Holdemania_massiliensis	0.0489367	0.000206667	0.00973167	0.01308	-0.04873	0.009525	0.0128733	0.13567	0.02031	0.02239	0.0486	0.02303	0.04362	0	0	0.00124	0	0	0	0.00515	0.04594	0.00465	0	0	0.00265	0	0	0.00336	0.06161	0	0.01351
d__Bacteria|p__Proteobacteria|c__Alphaproteobacteria	0.309825	0.257048	1.08712	0.234597	-0.0527767	0.830072	-0.0224517	1.17623	0.15049	0.04852	0.22069	0.21808	0.04494	0.57881	0.1728	0.04203	0.15104	0.28384	0.31377	1.17323	3.12371	0.06358	0.99188	0.96114	0.20918	0.20269	0.08806	0.07383	0.42908	0.5329	0.08102
d__Bacteria|p__Firmicutes|c__Clostridia|o__Clostridiales|f__Ruminococcaceae|g__Ruminococcus|s__Ruminococcus_sp._NML_00-0124	0.0561067	0	0.00423167	0.000366667	-0.0561067	0.00423167	0.000366667	0.05477	0.13497	0.04479	0.00788	0.07044	0.02379	0	0	0	0	0	0	0.00103	0	0	0.01816	0.00488	0.00132	0	0	0	0.0022	0	0
d__Bacteria|p__Firmicutes|c__Clostridia|o__Clostridiales|f__Lachnospiraceae|g__Murimonas	0.059495	0.000678333	0.00279333	0.000758333	-0.0588167	0.002115	8e-05	0.1531	0.14214	0.04852	0.00131	0	0.0119	0.00283	0	0.00124	0	0	0	0	0	0	0.01676	0	0	0.00123	0	0.00112	0.0022	0	0
d__Bacteria|p__Firmicutes|c__Clostridia|o__Clostridiales|f__Lachnospiraceae|g__Murimonas|s__Murimonas_intestini	0.059495	0.000678333	0.00279333	0.000758333	-0.0588167	0.002115	8e-05	0.1531	0.14214	0.04852	0.00131	0	0.0119	0.00283	0	0.00124	0	0	0	0	0	0	0.01676	0	0	0.00123	0	0.00112	0.0022	0	0
d__Bacteria|p__Firmicutes|c__Clostridia|o__Clostridiales|f__Clostridiaceae|g__Clostridium	0.248898	0.188935	0.446415	0.422688	-0.0599633	0.25748	0.233753	0.43065	0.24008	0.27245	0.14713	0.10566	0.29742	0.30499	0.0523	0.0729	0.26254	0.21997	0.22091	0.09682	0.70966	0.01085	1.60795	0.24394	0.00927	0.38451	0.3441	0.32551	0.88459	0.20711	0.39031
d__Bacteria|p__Firmicutes|c__Clostridia|o__Clostridiales|f__Clostridiaceae|g__Clostridium|s__Clostridium_sp._619	0.0670417	0.00429667	0.004335	0.014095	-0.062745	3.83333e-05	0.00979833	0.13443	0.04061	0.06345	0.06962	0.06638	0.02776	0.01605	0.00455	0	0.00141	0	0.00377	0	0.01781	0	0.00698	0.00122	0	0.00246	0.00232	0.02125	0.02641	0.00647	0.02566
d__Bacteria|p__Firmicutes|c__Clostridia|o__Clostridiales|f__Lachnospiraceae|g__Anaerobium	0.0675867	0	0	0	-0.0675867	0	0	0.13443	0.00836	0.15302	0	0	0.10971	0	0	0	0	0	0	0	0	0	0	0	0	0	0	0	0	0	0
d__Bacteria|p__Firmicutes|c__Clostridia|o__Clostridiales|f__Lachnospiraceae|g__Anaerobium|s__Anaerobium_acetethylicum	0.0675867	0	0	0	-0.0675867	0	0	0.13443	0.00836	0.15302	0	0	0.10971	0	0	0	0	0	0	0	0	0	0	0	0	0	0	0	0	0	0
d__Bacteria|p__Bacteroidetes|c__Bacteroidia|o__Bacteroidales|f__Bacteroidaceae|g__Bacteroides|s__Bacteroides_unclassified	0.086985	0.0191833	0.027595	0.0419933	-0.0678017	0.00841167	0.02281	0.01867	0.02986	0.02613	0.10246	0.20996	0.13483	0.00661	0.00455	0.00247	0.04799	0.02838	0.0251	0.00515	0.08812	0	0.00978	0.05855	0.00397	0	0	0.00112	0.05501	0	0.19583
d__Bacteria|p__Firmicutes|c__Clostridia|o__Clostridiales|f__Lachnospiraceae|g__Robinsoniella|s__Robinsoniella_peoriensis	0.07073	0.00188333	0.00192167	0.00657167	-0.0688467	3.83333e-05	0.00468833	0.00124	0.15647	0.08957	0.00394	0	0.17316	0	0	0	0	0	0.0113	0.00309	0.00844	0	0	0	0	0.00369	0.00695	0.00559	0	0.0205	0.0027
d__Bacteria|p__Firmicutes|c__Bacilli|o__Lactobacillales|f__Lactobacillaceae|g__Lactobacillus|s__Lactobacillus_sp._C4I3	0.0723267	0.000568333	0.0236833	0.0153583	-0.0717583	0.023115	0.01479	0.07966	0.30578	0.04852	0	0	0	0	0.00341	0	0	0	0	0.10713	0.03187	0.0031	0	0	0	0.00983	0.00348	0.02797	0.0088	0.04207	0
d__Bacteria|p__Firmicutes|c__Clostridia|o__Clostridiales|f__Lachnospiraceae|g__Robinsoniella|s__uncultured_Robinsoniella_sp.	0.129513	0.0557483	0.00315167	0.0482767	-0.073765	-0.0525967	-0.00747167	0.68334	0.07525	0.00373	0.00131	0.00948	0.00397	0.05382	0.03411	0	0.11292	0.01064	0.123	0	0.00562	0	0.00698	0.00366	0.00265	0.08476	0.07762	0.03691	0.02861	0.06041	0.00135
d__Bacteria|p__Firmicutes|c__Bacilli|o__Lactobacillales|f__Lactobacillaceae|g__Lactobacillus|s__Lactobacillus_sp._C4I2	0.088145	0.00134333	0.034805	0.0245233	-0.0868017	0.0334617	0.02318	0.08588	0.37148	0.06345	0	0.00542	0.00264	0.00094	0.00341	0.00371	0	0	0	0.16481	0.03937	0.00465	0	0	0	0.05651	0.0139	0.02573	0.0154	0.0356	0
d__Bacteria|p__Firmicutes|c__Clostridia|o__Clostridiales|f__Lachnospiraceae|g__Blautia|s__uncultured_Blautia_sp.	0.32398	0.225907	0.0176683	0.20011	-0.0980733	-0.208238	-0.0257967	0.06348	0.28189	0.13809	0.10772	0.01896	1.33374	0.01983	0.00796	0.00247	0.19902	0.67057	0.45559	0.01545	0.0375	0.00155	0.05029	0.00122	0	0.20392	0.52367	0.0179	0.06601	0.38511	0.00405
d__Bacteria|p__Proteobacteria|c__Alphaproteobacteria|o__Caulobacterales|f__Caulobacteraceae|g__Brevundimonas|s__Brevundimonas_sp.	0.199562	0.100492	0.252117	0.0959083	-0.09907	0.151625	-0.00458333	0.65595	0.08839	0.01866	0.20362	0.19506	0.03569	0.04532	0.08413	0.0173	0.11857	0.0816	0.25603	0.49958	0.13969	0.02016	0.04331	0.66962	0.14034	0.08722	0.03707	0.0358	0.05281	0.30313	0.05942
d__Bacteria|p__Proteobacteria|c__Alphaproteobacteria|o__Caulobacterales|f__Caulobacteraceae|g__Brevundimonas	0.203055	0.100648	0.254832	0.100067	-0.102407	0.154183	-0.000581667	0.67213	0.09317	0.01866	0.20362	0.19506	0.03569	0.04626	0.08413	0.0173	0.11857	0.0816	0.25603	0.514	0.14156	0.02016	0.04331	0.66962	0.14034	0.09582	0.03823	0.0358	0.05721	0.31392	0.05942
d__Bacteria|p__Proteobacteria|c__Alphaproteobacteria|o__Caulobacterales	0.204793	0.101485	0.256547	0.101417	-0.103308	0.155062	-6.83333e-05	0.67586	0.09317	0.01866	0.20362	0.19912	0.03833	0.04626	0.08413	0.0173	0.11857	0.0816	0.26105	0.514	0.14156	0.02016	0.0475	0.67572	0.14034	0.09582	0.03823	0.0358	0.05721	0.31392	0.06752
d__Bacteria|p__Proteobacteria|c__Alphaproteobacteria|o__Caulobacterales|f__Caulobacteraceae	0.204793	0.101485	0.256547	0.101417	-0.103308	0.155062	-6.83333e-05	0.67586	0.09317	0.01866	0.20362	0.19912	0.03833	0.04626	0.08413	0.0173	0.11857	0.0816	0.26105	0.514	0.14156	0.02016	0.0475	0.67572	0.14034	0.09582	0.03823	0.0358	0.05721	0.31392	0.06752
d__Bacteria|p__Firmicutes|c__Clostridia|o__Clostridiales|f__Lachnospiraceae|g__Blautia	0.346	0.225907	0.0176683	0.20011	-0.120093	-0.208238	-0.0257967	0.12945	0.33684	0.14929	0.10772	0.01896	1.33374	0.01983	0.00796	0.00247	0.19902	0.67057	0.45559	0.01545	0.0375	0.00155	0.05029	0.00122	0	0.20392	0.52367	0.0179	0.06601	0.38511	0.00405
d__Bacteria|p__Firmicutes|c__Clostridia|o__Clostridiales|f__Lachnospiraceae|g__Robinsoniella	0.200243	0.0576317	0.00507333	0.0548483	-0.142612	-0.0525583	-0.00278333	0.68458	0.23172	0.0933	0.00525	0.00948	0.17713	0.05382	0.03411	0	0.11292	0.01064	0.1343	0.00309	0.01406	0	0.00698	0.00366	0.00265	0.08845	0.08457	0.0425	0.02861	0.08091	0.00405
d__Bacteria|p__Firmicutes|c__Bacilli|o__Lactobacillales|f__Streptococcaceae|g__Streptococcus	0.289957	0.147133	0.48444	0.612227	-0.142823	0.337307	0.465093	1.02812	0.08839	0.01493	0.31265	0.25467	0.04098	0	0.21714	0.03336	0.40933	0.0071	0.21587	1.71298	0.12937	0.18766	0.01816	0.35006	0.50841	1.93728	0.03707	0.10515	0.25305	0.3549	0.98591
d__Bacteria|p__Firmicutes|c__Bacilli|o__Lactobacillales|f__Streptococcaceae|g__Streptococcus|s__Streptococcus_danieliae	0.289957	0.147133	0.48444	0.612227	-0.142823	0.337307	0.465093	1.02812	0.08839	0.01493	0.31265	0.25467	0.04098	0	0.21714	0.03336	0.40933	0.0071	0.21587	1.71298	0.12937	0.18766	0.01816	0.35006	0.50841	1.93728	0.03707	0.10515	0.25305	0.3549	0.98591
d__Bacteria|p__Firmicutes|c__Clostridia|o__Clostridiales|f__Lachnospiraceae|g__Roseburia|s__Roseburia_sp._499	0.154408	0	0	0	-0.154408	0	0	0.12074	0.07167	0.67179	0.04335	0.01626	0.00264	0	0	0	0	0	0	0	0	0	0	0	0	0	0	0	0	0	0
d__Bacteria|p__Firmicutes|c__Bacilli|o__Lactobacillales|f__Streptococcaceae	0.311362	0.14753	0.48996	0.617702	-0.163832	0.34243	0.470172	1.04306	0.13736	0.06345	0.31659	0.26144	0.04627	0	0.21828	0.0346	0.40933	0.0071	0.21587	1.73667	0.13593	0.18921	0.01816	0.35006	0.50973	1.94711	0.03707	0.11186	0.25965	0.36461	0.98591
d__Bacteria|p__Firmicutes|c__Clostridia|o__Clostridiales|f__Lachnospiraceae|g__Lachnoclostridium|s__Clostridium]_xylanolyticum	0.186228	0.00315	0.00408833	0.0291333	-0.183078	0.000938333	0.0259833	0.04979	0.47898	0.25006	0.13399	0.04064	0.16391	0.00189	0	0	0.00282	0.01419	0	0	0.00281	0.00155	0.01397	0.00488	0.00132	0.00246	0.03128	0.01678	0.0022	0.00863	0.11345
d__Bacteria|p__Firmicutes|c__Clostridia|o__Clostridiales|f__Clostridiales_unclassified	0.218602	0.0348533	0.0523217	0.024755	-0.183748	0.0174683	-0.0100983	0.35972	0.04658	0.01493	0.578	0.18152	0.13086	0.00283	0.00568	0.00494	0.00282	0.19159	0.00126	0.00412	0.19125	0	0.06845	0.04879	0.00132	0.0172	0.01159	0.01902	0.05941	0.00755	0.03376
d__Bacteria|p__Firmicutes|c__Clostridia|o__Clostridiales|f__Clostridiales_unclassified|g__Clostridiales_unclassified	0.218602	0.0348533	0.0523217	0.024755	-0.183748	0.0174683	-0.0100983	0.35972	0.04658	0.01493	0.578	0.18152	0.13086	0.00283	0.00568	0.00494	0.00282	0.19159	0.00126	0.00412	0.19125	0	0.06845	0.04879	0.00132	0.0172	0.01159	0.01902	0.05941	0.00755	0.03376
d__Bacteria|p__Firmicutes|c__Clostridia|o__Clostridiales|f__Clostridiales_unclassified|g__Clostridiales_unclassified|s__Clostridiales_unclassified	0.218602	0.0348533	0.0523217	0.024755	-0.183748	0.0174683	-0.0100983	0.35972	0.04658	0.01493	0.578	0.18152	0.13086	0.00283	0.00568	0.00494	0.00282	0.19159	0.00126	0.00412	0.19125	0	0.06845	0.04879	0.00132	0.0172	0.01159	0.01902	0.05941	0.00755	0.03376
d__Bacteria|p__Firmicutes|c__Clostridia|o__Clostridiales|f__Lachnospiraceae|g__Frisingicoccus	0.205863	0.0103283	0.0305583	0.0547867	-0.195535	0.02023	0.0444583	0.04854	0.03106	1.13831	0.00131	0.00406	0.0119	0.02644	0.00341	0.00371	0.00565	0.01774	0.00502	0.04429	0.02344	0	0.0461	0.06952	0	0.01597	0.09732	0.15101	0.03741	0	0.02701
d__Bacteria|p__Firmicutes|c__Clostridia|o__Clostridiales|f__Lachnospiraceae|g__Frisingicoccus|s__Frisingicoccus_caecimuris	0.205863	0.0103283	0.0305583	0.0547867	-0.195535	0.02023	0.0444583	0.04854	0.03106	1.13831	0.00131	0.00406	0.0119	0.02644	0.00341	0.00371	0.00565	0.01774	0.00502	0.04429	0.02344	0	0.0461	0.06952	0	0.01597	0.09732	0.15101	0.03741	0	0.02701
d__Bacteria|p__Firmicutes|c__Bacilli|o__Lactobacillales|f__Lactobacillaceae|g__Lactobacillus|s__uncultured_Lactobacillus_sp.	0.222247	0.00339833	0.146622	0.0524767	-0.218848	0.143223	0.0490783	0.25267	0.80865	0.21647	0.0092	0.00948	0.03701	0	0.00796	0.00741	0	0	0.00502	0.30902	0.05625	0.02326	0.08522	0.3464	0.05958	0.08845	0.01043	0.07047	0.03521	0.10895	0.00135
d__Bacteria|p__Firmicutes|c__Clostridia|o__Clostridiales|f__Lachnospiraceae|g__Roseburia|s__uncultured_Roseburia_sp.	0.24353	0.00940833	0.00394833	0.104685	-0.234122	-0.00546	0.0952767	0.36345	0.31414	0.27618	0.33761	0.13411	0.03569	0.0085	0	0	0.01553	0.00355	0.02887	0.00721	0.00375	0.00155	0.01118	0	0	0.00491	0.01738	0.32999	0.25965	0.01618	0
d__Bacteria|p__Bacteroidetes|c__Bacteroidia|o__Bacteroidales|f__Rikenellaceae|g__Alistipes|s__Alistipes_unclassified	0.264343	0.026065	0.00644667	0.0357183	-0.238278	-0.0196183	0.00965333	0.40328	0.31295	0.68299	0.01576	0.02303	0.14805	0.01889	0.06025	0.06055	0	0.01419	0.00251	0.01133	0.00937	0	0.01676	0.00122	0	0.01474	0	0.00336	0.15623	0.00216	0.03782
d__Bacteria|p__Proteobacteria|c__Gammaproteobacteria|o__Pseudomonadales|f__Pseudomonadaceae|g__Pseudomonas|s__uncultured_Pseudomonas_sp.	0.331425	0.07203	0.286792	0.163712	-0.259395	0.214762	0.0916817	1.77867	0.16125	0.02986	0.00394	0.01219	0.00264	0.14164	0.20464	0.06672	0.00706	0.0071	0.00502	1.29993	0.32625	0.02947	0.00279	0.06099	0.00132	0.21621	0.04866	0.05929	0.07262	0.58144	0.00405
d__Bacteria|p__Firmicutes|c__Bacilli|o__Lactobacillales|f__Lactobacillaceae|g__Lactobacillaceae_unclassified	0.265762	0.00344333	0.104793	0.0764417	-0.262318	0.10135	0.0729983	0.30495	1.11682	0.15302	0.01314	0.00135	0.00529	0	0.01819	0.00247	0	0	0	0.4934	0.10312	0.03102	0	0.00122	0	0.10319	0.00927	0.11298	0.06601	0.1672	0
d__Bacteria|p__Firmicutes|c__Bacilli|o__Lactobacillales|f__Lactobacillaceae|g__Lactobacillaceae_unclassified|s__Lactobacillaceae_unclassified	0.265762	0.00344333	0.104793	0.0764417	-0.262318	0.10135	0.0729983	0.30495	1.11682	0.15302	0.01314	0.00135	0.00529	0	0.01819	0.00247	0	0	0	0.4934	0.10312	0.03102	0	0.00122	0	0.10319	0.00927	0.11298	0.06601	0.1672	0
d__Bacteria|p__Proteobacteria|c__Gammaproteobacteria|o__Pseudomonadales|f__Pseudomonadaceae	0.351508	0.07969	0.329963	0.174405	-0.271818	0.250273	0.094715	1.89069	0.16842	0.02986	0.00525	0.01219	0.00264	0.14919	0.21146	0.0729	0.00988	0.0071	0.02761	1.34628	0.33656	0.03257	0.00419	0.06953	0.19065	0.23464	0.04982	0.06489	0.07922	0.61381	0.00405
d__Bacteria|p__Proteobacteria|c__Gammaproteobacteria|o__Pseudomonadales|f__Pseudomonadaceae|g__Pseudomonas	0.351508	0.07969	0.329963	0.174405	-0.271818	0.250273	0.094715	1.89069	0.16842	0.02986	0.00525	0.01219	0.00264	0.14919	0.21146	0.0729	0.00988	0.0071	0.02761	1.34628	0.33656	0.03257	0.00419	0.06953	0.19065	0.23464	0.04982	0.06489	0.07922	0.61381	0.00405
d__Bacteria|p__Firmicutes|c__Clostridia|o__Clostridiales|f__Eubacteriaceae|g__Eubacterium|s__Eubacterium_plexicaudatum	0.277705	0.000315	0	0	-0.27739	-0.000315	-0.000315	1.34551	0.20664	0.03732	0	0.00406	0.0727	0.00189	0	0	0	0	0	0	0	0	0	0	0	0	0	0	0	0	0
d__Bacteria|p__Firmicutes|c__Clostridia|o__Clostridiales|f__Lachnospiraceae|g__Marvinbryantia	0.305848	0.0256783	0.182242	0.297243	-0.28017	0.156563	0.271565	0.27881	0.19589	1.13831	0.067	0.01761	0.13747	0.00094	0.00227	0.00124	0.12703	0	0.02259	0.07622	0.01594	0.00775	0.36741	0.62083	0.0053	0.19287	0.12281	1.15216	0.03081	0.10248	0.18233
d__Bacteria|p__Firmicutes|c__Clostridia|o__Clostridiales|f__Lachnospiraceae|g__Marvinbryantia|s__Marvinbryantia_formatexigens	0.305848	0.0256783	0.182242	0.297243	-0.28017	0.156563	0.271565	0.27881	0.19589	1.13831	0.067	0.01761	0.13747	0.00094	0.00227	0.00124	0.12703	0	0.02259	0.07622	0.01594	0.00775	0.36741	0.62083	0.0053	0.19287	0.12281	1.15216	0.03081	0.10248	0.18233
d__Bacteria|p__Firmicutes|c__Clostridia|o__Clostridiales|f__Eubacteriaceae|g__Eubacterium	0.288042	0.000726667	0.0155533	0.011145	-0.287315	0.0148267	0.0104183	1.36294	0.21381	0.05225	0.00131	0.00541	0.09253	0.00189	0	0.00247	0	0	0	0.00618	0.075	0	0.00838	0.00244	0.00132	0.00123	0	0	0	0.00216	0.06348
d__Bacteria|p__Firmicutes|c__Clostridia|o__Clostridiales|f__Lachnospiraceae|g__Lachnoclostridium|s__Clostridium]_asparagiforme	0.297462	0.00983333	0.01524	0.0798167	-0.287628	0.00540667	0.0699833	0.03236	0.29025	1.45555	0	0	0.00661	0.00755	0.00341	0.00989	0.00141	0.03548	0.00126	0.05356	0.03656	0	0	0	0.00132	0.07371	0.15872	0	0.02641	0.22006	0
d__Bacteria|p__Actinobacteria|c__Actinobacteria|o__Coriobacteriales|f__Coriobacteriaceae|g__Enterorhabdus	0.31632	0.027645	0.06344	0.06395	-0.288675	0.035795	0.036305	0.39706	0.09317	0.02986	0.85518	0.34949	0.17316	0.0321	0.01251	0.0383	0.03952	0.02838	0.01506	0.00721	0.01125	0	0.26683	0.0927	0.00265	0.01106	0.03823	0.01007	0.02641	0.00216	0.29577
d__Bacteria|p__Actinobacteria|c__Actinobacteria|o__Coriobacteriales|f__Coriobacteriaceae|g__Enterorhabdus|s__Enterorhabdus_unclassified	0.31632	0.027645	0.06344	0.06395	-0.288675	0.035795	0.036305	0.39706	0.09317	0.02986	0.85518	0.34949	0.17316	0.0321	0.01251	0.0383	0.03952	0.02838	0.01506	0.00721	0.01125	0	0.26683	0.0927	0.00265	0.01106	0.03823	0.01007	0.02641	0.00216	0.29577
d__Bacteria|p__Firmicutes|c__Clostridia|o__Clostridiales|f__Eubacteriaceae	0.29284	0.00373833	0.0172867	0.0185667	-0.289102	0.0135483	0.0148283	1.3729	0.215	0.06718	0.00131	0.00812	0.09253	0.01511	0.00114	0.00618	0	0	0	0.01133	0.07781	0	0.00838	0.00488	0.00132	0.01843	0.00696	0.00671	0.0088	0.00432	0.06618
d__Bacteria|p__Bacteroidetes|c__Bacteroidetes_unclassified	0.378685	0.0813233	0.0231717	0.01787	-0.297362	-0.0581517	-0.0634533	0.45929	0.37028	0.26872	0.30477	0.62583	0.24322	0.27478	0.05912	0.02842	0.08469	0.02838	0.01255	0.00206	0.03656	0	0.09919	0.00122	0	0.00491	0.01738	0	0.0066	0	0.07833
d__Bacteria|p__Bacteroidetes|c__Bacteroidetes_unclassified|o__Bacteroidetes_unclassified	0.378685	0.0813233	0.0231717	0.01787	-0.297362	-0.0581517	-0.0634533	0.45929	0.37028	0.26872	0.30477	0.62583	0.24322	0.27478	0.05912	0.02842	0.08469	0.02838	0.01255	0.00206	0.03656	0	0.09919	0.00122	0	0.00491	0.01738	0	0.0066	0	0.07833
d__Bacteria|p__Bacteroidetes|c__Bacteroidetes_unclassified|o__Bacteroidetes_unclassified|f__Bacteroidetes_unclassified	0.378685	0.0813233	0.0231717	0.01787	-0.297362	-0.0581517	-0.0634533	0.45929	0.37028	0.26872	0.30477	0.62583	0.24322	0.27478	0.05912	0.02842	0.08469	0.02838	0.01255	0.00206	0.03656	0	0.09919	0.00122	0	0.00491	0.01738	0	0.0066	0	0.07833
d__Bacteria|p__Bacteroidetes|c__Bacteroidetes_unclassified|o__Bacteroidetes_unclassified|f__Bacteroidetes_unclassified|g__Bacteroidetes_unclassified	0.378685	0.0813233	0.0231717	0.01787	-0.297362	-0.0581517	-0.0634533	0.45929	0.37028	0.26872	0.30477	0.62583	0.24322	0.27478	0.05912	0.02842	0.08469	0.02838	0.01255	0.00206	0.03656	0	0.09919	0.00122	0	0.00491	0.01738	0	0.0066	0	0.07833
d__Bacteria|p__Bacteroidetes|c__Bacteroidetes_unclassified|o__Bacteroidetes_unclassified|f__Bacteroidetes_unclassified|g__Bacteroidetes_unclassified|s__Bacteroidetes_unclassified	0.378685	0.0813233	0.0231717	0.01787	-0.297362	-0.0581517	-0.0634533	0.45929	0.37028	0.26872	0.30477	0.62583	0.24322	0.27478	0.05912	0.02842	0.08469	0.02838	0.01255	0.00206	0.03656	0	0.09919	0.00122	0	0.00491	0.01738	0	0.0066	0	0.07833
d__Bacteria|p__Firmicutes|c__Clostridia|o__Clostridiales|f__Lachnospiraceae|g__Lachnotalea	0.328147	0.000366667	0	0.00041	-0.32778	-0.000366667	4.33333e-05	0.47921	0.129	1.11965	0.14056	0	0.10046	0.00094	0	0	0	0	0.00126	0	0	0	0	0	0	0.00246	0	0	0	0	0
d__Bacteria|p__Firmicutes|c__Clostridia|o__Clostridiales|f__Lachnospiraceae|g__Lachnotalea|s__Lachnotalea_glycerini	0.328147	0.000366667	0	0.00041	-0.32778	-0.000366667	4.33333e-05	0.47921	0.129	1.11965	0.14056	0	0.10046	0.00094	0	0	0	0	0.00126	0	0	0	0	0	0	0.00246	0	0	0	0	0
d__Bacteria|p__Firmicutes|c__Clostridia|o__Clostridiales|f__Lachnospiraceae|g__Lachnoclostridium|s__Clostridium]_lavalense	0.331618	0.00204833	0.0160767	0.084675	-0.32957	0.0140283	0.0826267	0.12447	1.03082	0.22766	0.02102	0.00677	0.57897	0.00661	0.00568	0	0	0	0	0.0824	0.01406	0	0	0	0	0.04914	0.10427	0.00112	0.03961	0.31391	0
d__Bacteria|p__Firmicutes|c__Clostridia|o__Clostridiales|f__Lachnospiraceae|g__Roseburia	0.485453	0.121882	0.00951	1.25173	-0.363572	-0.112372	1.12985	0.4929	0.64262	1.14951	0.40592	0.15172	0.07005	0.00944	0	0.00124	0.01694	0.0071	0.69657	0.00927	0.00375	0.00775	0.01677	0.01952	0	0.24814	0.53873	1.72377	2.95082	1.96654	0.08238
d__Bacteria|p__Firmicutes|c__Clostridia|o__Clostridiales|f__Lachnospiraceae|g__Acetitomaculum	0.381402	0.000315	0.0439067	0.00581667	-0.381087	0.0435917	0.00550167	0.27134	0.72742	0.91812	0.00525	0.00542	0.36086	0.00189	0	0	0	0	0	0.00206	0	0	0.04051	0.21955	0.00132	0.00246	0	0.00112	0	0.00431	0.02701
d__Bacteria|p__Firmicutes|c__Clostridia|o__Clostridiales|f__Lachnospiraceae|g__Acetitomaculum|s__uncultured_Acetitomaculum_sp.	0.381402	0.000315	0.0439067	0.00581667	-0.381087	0.0435917	0.00550167	0.27134	0.72742	0.91812	0.00525	0.00542	0.36086	0.00189	0	0	0	0	0	0.00206	0	0	0.04051	0.21955	0.00132	0.00246	0	0.00112	0	0.00431	0.02701
d__Bacteria|p__Firmicutes|c__Bacilli|o__Lactobacillales|f__Lactobacillaceae|g__Lactobacillus|s__Lactobacillus_salivarius	0.40655	0.00617833	0.194232	0.0934783	-0.400372	0.188053	0.0873	0.53895	1.68419	0.14555	0.02759	0.0298	0.01322	0	0.02842	0.00865	0	0	0	0.9116	0.21281	0.03722	0	0.00244	0.00132	0.1511	0.02433	0.14542	0.05501	0.18231	0.0027
d__Bacteria|p__Firmicutes|c__Bacilli|o__Lactobacillales|f__Lactobacillaceae|g__Lactobacillus|s__Lactobacillus_reuteri	0.42703	0.00898	0.0541283	0.171132	-0.41805	0.0451483	0.162152	0.14065	0.30459	0.01493	0.14187	1.85175	0.10839	0.00094	0.00227	0	0.00423	0	0.04644	0.01545	0.00281	0.00931	0.09639	0.11343	0.08738	0.01228	0.00927	0.14094	0.022	0.79503	0.04727
d__Bacteria|p__Firmicutes|c__Erysipelotrichia|o__Erysipelotrichales|f__Erysipelotrichaceae|g__Turicibacter|s__uncultured_Turicibacter_sp.	0.500608	0.002165	0.0108517	0.011245	-0.498443	0.00868667	0.00908	1.98404	0.03583	0.23886	0.38096	0.18287	0.18109	0.00094	0	0	0.00141	0.01064	0	0.00515	0.01969	0	0.00978	0.03049	0	0	0.00232	0.00671	0.05061	0.00108	0.00675
d__Bacteria|p__Candidatus_Saccharibacteria	0.61524	0.00662	0.0227933	0.0449333	-0.60862	0.0161733	0.0383133	1.59321	0.24128	0.16048	1.30445	0.35897	0.03305	0.00472	0	0.00494	0.00141	0.00355	0.0251	0.04017	0.04125	0.00155	0.00978	0.04269	0.00132	0.02703	0.05445	0.04027	0.08142	0.00971	0.05672
d__Bacteria|p__Candidatus_Saccharibacteria|c__Saccharibacteria_genera_incertae_sedis	0.61524	0.00662	0.0227933	0.0449333	-0.60862	0.0161733	0.0383133	1.59321	0.24128	0.16048	1.30445	0.35897	0.03305	0.00472	0	0.00494	0.00141	0.00355	0.0251	0.04017	0.04125	0.00155	0.00978	0.04269	0.00132	0.02703	0.05445	0.04027	0.08142	0.00971	0.05672
d__Bacteria|p__Candidatus_Saccharibacteria|c__Saccharibacteria_genera_incertae_sedis|o__Saccharibacteria_genera_incertae_sedis	0.61524	0.00662	0.0227933	0.0449333	-0.60862	0.0161733	0.0383133	1.59321	0.24128	0.16048	1.30445	0.35897	0.03305	0.00472	0	0.00494	0.00141	0.00355	0.0251	0.04017	0.04125	0.00155	0.00978	0.04269	0.00132	0.02703	0.05445	0.04027	0.08142	0.00971	0.05672
d__Bacteria|p__Candidatus_Saccharibacteria|c__Saccharibacteria_genera_incertae_sedis|o__Saccharibacteria_genera_incertae_sedis|f__Saccharibacteria_genera_incertae_sedis	0.61524	0.00662	0.0227933	0.0449333	-0.60862	0.0161733	0.0383133	1.59321	0.24128	0.16048	1.30445	0.35897	0.03305	0.00472	0	0.00494	0.00141	0.00355	0.0251	0.04017	0.04125	0.00155	0.00978	0.04269	0.00132	0.02703	0.05445	0.04027	0.08142	0.00971	0.05672
d__Bacteria|p__Candidatus_Saccharibacteria|c__Saccharibacteria_genera_incertae_sedis|o__Saccharibacteria_genera_incertae_sedis|f__Saccharibacteria_genera_incertae_sedis|g__Saccharibacteria_genera_incertae_sedis	0.61524	0.00662	0.0227933	0.0449333	-0.60862	0.0161733	0.0383133	1.59321	0.24128	0.16048	1.30445	0.35897	0.03305	0.00472	0	0.00494	0.00141	0.00355	0.0251	0.04017	0.04125	0.00155	0.00978	0.04269	0.00132	0.02703	0.05445	0.04027	0.08142	0.00971	0.05672
d__Bacteria|p__Candidatus_Saccharibacteria|c__Saccharibacteria_genera_incertae_sedis|o__Saccharibacteria_genera_incertae_sedis|f__Saccharibacteria_genera_incertae_sedis|g__Saccharibacteria_genera_incertae_sedis|s__Saccharibacteria_genera_incertae_sedis_unclassified	0.61524	0.00662	0.0227933	0.0449333	-0.60862	0.0161733	0.0383133	1.59321	0.24128	0.16048	1.30445	0.35897	0.03305	0.00472	0	0.00494	0.00141	0.00355	0.0251	0.04017	0.04125	0.00155	0.00978	0.04269	0.00132	0.02703	0.05445	0.04027	0.08142	0.00971	0.05672
d__Bacteria|p__Firmicutes|c__Clostridia|o__Clostridiales|f__Lachnospiraceae|g__Lachnoclostridium|s__Clostridium]_hylemonae	0.702547	0.009295	0.0343283	0.011755	-0.693252	0.0250333	0.00246	0.11949	2.91806	0.98156	0.10246	0.04877	0.04494	0.01133	0.02046	0	0.00706	0.01064	0.00628	0.0103	0.04125	0	0.01537	0.13905	0	0.02211	0.00579	0.02013	0.0198	0	0.0027
d__Bacteria|p__Bacteria_unclassified	0.734478	0.0367617	0.268285	0.280825	-0.697717	0.231523	0.244063	2.04628	0.53153	0.33216	0.86832	0.4118	0.21678	0.13692	0.02956	0.02842	0.00706	0.00355	0.01506	0.06386	0.57656	0.01861	0.86893	0.06586	0.01589	0.05405	0.36842	0.33446	0.78116	0.04962	0.09724
d__Bacteria|p__Bacteria_unclassified|c__Bacteria_unclassified	0.734478	0.0367617	0.268285	0.280825	-0.697717	0.231523	0.244063	2.04628	0.53153	0.33216	0.86832	0.4118	0.21678	0.13692	0.02956	0.02842	0.00706	0.00355	0.01506	0.06386	0.57656	0.01861	0.86893	0.06586	0.01589	0.05405	0.36842	0.33446	0.78116	0.04962	0.09724
d__Bacteria|p__Bacteria_unclassified|c__Bacteria_unclassified|o__Bacteria_unclassified	0.734478	0.0367617	0.268285	0.280825	-0.697717	0.231523	0.244063	2.04628	0.53153	0.33216	0.86832	0.4118	0.21678	0.13692	0.02956	0.02842	0.00706	0.00355	0.01506	0.06386	0.57656	0.01861	0.86893	0.06586	0.01589	0.05405	0.36842	0.33446	0.78116	0.04962	0.09724
d__Bacteria|p__Bacteria_unclassified|c__Bacteria_unclassified|o__Bacteria_unclassified|f__Bacteria_unclassified	0.734478	0.0367617	0.268285	0.280825	-0.697717	0.231523	0.244063	2.04628	0.53153	0.33216	0.86832	0.4118	0.21678	0.13692	0.02956	0.02842	0.00706	0.00355	0.01506	0.06386	0.57656	0.01861	0.86893	0.06586	0.01589	0.05405	0.36842	0.33446	0.78116	0.04962	0.09724
d__Bacteria|p__Bacteria_unclassified|c__Bacteria_unclassified|o__Bacteria_unclassified|f__Bacteria_unclassified|g__Bacteria_unclassified	0.734478	0.0367617	0.268285	0.280825	-0.697717	0.231523	0.244063	2.04628	0.53153	0.33216	0.86832	0.4118	0.21678	0.13692	0.02956	0.02842	0.00706	0.00355	0.01506	0.06386	0.57656	0.01861	0.86893	0.06586	0.01589	0.05405	0.36842	0.33446	0.78116	0.04962	0.09724
d__Bacteria|p__Bacteria_unclassified|c__Bacteria_unclassified|o__Bacteria_unclassified|f__Bacteria_unclassified|g__Bacteria_unclassified|s__Bacteria_unclassified	0.734478	0.0367617	0.268285	0.280825	-0.697717	0.231523	0.244063	2.04628	0.53153	0.33216	0.86832	0.4118	0.21678	0.13692	0.02956	0.02842	0.00706	0.00355	0.01506	0.06386	0.57656	0.01861	0.86893	0.06586	0.01589	0.05405	0.36842	0.33446	0.78116	0.04962	0.09724
d__Bacteria|p__Firmicutes|c__Clostridia|o__Clostridiales|f__Lachnospiraceae|g__Dorea	0.991382	0.243078	0.266875	0.200265	-0.748303	0.0237967	-0.0428133	2.11349	1.31391	1.68321	0.39409	0.19641	0.24718	0.18979	0.31606	0.01977	0.11573	0.34772	0.4694	0.32138	0.03562	0.00465	0.5588	0.67815	0.00265	0.12408	0.52136	0.21142	0.0308	0.13161	0.18232
d__Bacteria|p__Actinobacteria|c__Actinobacteria|o__Coriobacteriales|f__Coriobacteriaceae|g__Coriobacteriaceae_unclassified	0.823362	0.0540133	0.05241	0.0753967	-0.769348	-0.00160333	0.0213833	0.67711	0.20664	0.0933	2.86375	0.85747	0.2419	0.00378	0	0.00247	0.04799	0	0.26984	0.03296	0.02625	0	0.13551	0.11709	0.00265	0.03194	0.08921	0.07495	0.02861	0.02373	0.20394
d__Bacteria|p__Actinobacteria|c__Actinobacteria|o__Coriobacteriales|f__Coriobacteriaceae|g__Coriobacteriaceae_unclassified|s__Coriobacteriaceae_unclassified	0.823362	0.0540133	0.05241	0.0753967	-0.769348	-0.00160333	0.0213833	0.67711	0.20664	0.0933	2.86375	0.85747	0.2419	0.00378	0	0.00247	0.04799	0	0.26984	0.03296	0.02625	0	0.13551	0.11709	0.00265	0.03194	0.08921	0.07495	0.02861	0.02373	0.20394
d__Bacteria|p__Firmicutes|c__Clostridia|o__Clostridiales|f__Lachnospiraceae|g__Dorea|s__Candidatus_Dorea_massiliensis	0.909147	0.136495	0.085015	0.143033	-0.772652	-0.05148	0.00653833	1.8297	1.21596	1.64589	0.37045	0.1761	0.21678	0.0491	0.0739	0.00494	0.0988	0.16676	0.42547	0.12258	0.00656	0.00155	0.01816	0.35859	0.00265	0.07985	0.42867	0.1801	0.0088	0.12837	0.03241
d__Bacteria|p__Bacteroidetes|c__Bacteroidia|o__Bacteroidales|f__Prevotellaceae|g__Alloprevotella	0.835107	0.00179833	0	0.260222	-0.833308	-0.00179833	0.258423	0.67462	0.43	1.37717	0.11691	1.23947	1.17247	0.00283	0.00796	0	0	0	0	0	0	0	0	0	0	0	0	0.01342	1.54252	0.00539	0
d__Bacteria|p__Bacteroidetes|c__Bacteroidia|o__Bacteroidales|f__Prevotellaceae|g__Alloprevotella|s__Alloprevotella_unclassified	0.835107	0.00179833	0	0.260222	-0.833308	-0.00179833	0.258423	0.67462	0.43	1.37717	0.11691	1.23947	1.17247	0.00283	0.00796	0	0	0	0	0	0	0	0	0	0	0	0	0.01342	1.54252	0.00539	0
d__Bacteria|p__Firmicutes|c__Clostridia|o__Clostridiales|f__Lachnospiraceae|g__Anaerocolumna	0.963902	0.0319317	1.62849	1.03891	-0.93197	1.59656	1.00698	0.65844	0.64859	4.13899	0.20624	0.01219	0.11896	0.06609	0.02274	0.01606	0.02823	0.04968	0.00879	0.11331	7.02553	0.05583	0.20117	2.35525	0.01986	0.11671	0.82142	2.68465	0.011	0.0863	2.5134
d__Bacteria|p__Firmicutes|c__Clostridia|o__Clostridiales|f__Lachnospiraceae|g__Anaerocolumna|s__Anaerocolumna_cellulosilytica	0.959958	0.012495	1.62401	1.00502	-0.947463	1.61152	0.992523	0.65595	0.6474	4.12033	0.20624	0.01219	0.11764	0.02738	0	0.00865	0.02682	0.0071	0.00502	0.10095	7.01241	0.05583	0.19977	2.35525	0.01986	0.08354	0.74148	2.66787	0.0044	0.01942	2.5134
d__Bacteria|p__Actinobacteria|c__Actinobacteria	1.13968	0.0816583	0.11585	0.139347	-1.05802	0.0341917	0.0576883	1.07417	0.29981	0.12316	3.71893	1.20696	0.41506	0.03588	0.01251	0.04077	0.08751	0.02838	0.2849	0.04017	0.0375	0	0.40234	0.20979	0.0053	0.043	0.12744	0.08502	0.05502	0.02589	0.49971
d__Bacteria|p__Actinobacteria|c__Actinobacteria|o__Coriobacteriales	1.13968	0.0816583	0.11585	0.139347	-1.05802	0.0341917	0.0576883	1.07417	0.29981	0.12316	3.71893	1.20696	0.41506	0.03588	0.01251	0.04077	0.08751	0.02838	0.2849	0.04017	0.0375	0	0.40234	0.20979	0.0053	0.043	0.12744	0.08502	0.05502	0.02589	0.49971
d__Bacteria|p__Actinobacteria|c__Actinobacteria|o__Coriobacteriales|f__Coriobacteriaceae	1.13968	0.0816583	0.11585	0.139347	-1.05802	0.0341917	0.0576883	1.07417	0.29981	0.12316	3.71893	1.20696	0.41506	0.03588	0.01251	0.04077	0.08751	0.02838	0.2849	0.04017	0.0375	0	0.40234	0.20979	0.0053	0.043	0.12744	0.08502	0.05502	0.02589	0.49971
d__Bacteria|p__Actinobacteria	1.14511	0.082495	0.11998	0.14129	-1.06261	0.037485	0.058795	1.09657	0.30459	0.12316	3.71893	1.21102	0.41638	0.03588	0.01251	0.04077	0.08751	0.02838	0.28992	0.04635	0.04125	0	0.40234	0.22199	0.00795	0.04914	0.1286	0.08614	0.05502	0.02913	0.49971
d__Bacteria|p__Bacteroidetes|c__Bacteroidia|o__Bacteroidales|f__Prevotellaceae|g__Prevotella	1.12581	0.00140833	0.000701667	0	-1.1244	-0.000706667	-0.00140833	0.64102	0.06689	0.04852	0.02365	0.49308	5.48168	0	0.00227	0.00618	0	0	0	0	0.00281	0	0.0014	0	0	0	0	0	0	0	0
d__Bacteria|p__Bacteroidetes|c__Bacteroidia|o__Bacteroidales|f__Prevotellaceae|g__Prevotella|s__uncultured_Prevotella_sp.	1.12581	0.00140833	0.000701667	0	-1.1244	-0.000706667	-0.00140833	0.64102	0.06689	0.04852	0.02365	0.49308	5.48168	0	0.00227	0.00618	0	0	0	0	0.00281	0	0.0014	0	0	0	0	0	0	0	0
d__Bacteria|p__Firmicutes|c__Clostridia|o__Clostridiales|f__Clostridiaceae	1.50514	0.351717	0.595638	0.543197	-1.15343	0.243922	0.19148	2.93498	2.31485	0.45532	1.21906	1.29636	0.81029	0.65436	0.11369	0.11244	0.33594	0.63154	0.26233	0.11021	0.90653	0.0186	2.26454	0.26468	0.00927	0.45944	0.43099	0.35012	1.33568	0.26968	0.41327
d__Bacteria|p__Firmicutes|c__Clostridia|o__Clostridiales|f__Clostridiaceae|g__Candidatus_Arthromitus	1.2314	0.00115167	0.002625	0.00969333	-1.23025	0.00147333	0.00854167	2.49686	1.99116	0.17168	1.06405	1.16632	0.49833	0	0	0	0.00565	0	0.00126	0.00721	0	0	0	0.00854	0	0.00737	0	0	0.0044	0.04639	0
d__Bacteria|p__Firmicutes|c__Clostridia|o__Clostridiales|f__Clostridiaceae|g__Candidatus_Arthromitus|s__Candidatus_Arthromitus_sp._SFB-mouse	1.2314	0.00115167	0.002625	0.00969333	-1.23025	0.00147333	0.00854167	2.49686	1.99116	0.17168	1.06405	1.16632	0.49833	0	0	0	0.00565	0	0.00126	0.00721	0	0	0	0.00854	0	0.00737	0	0	0.0044	0.04639	0
d__Bacteria|p__Firmicutes|c__Clostridia|o__Clostridiales|f__Lachnospiraceae|g__Lachnospiraceae_unclassified	11.668	10.4183	8.90525	19.7642	-1.24963	-1.5131	9.3458	17.9684	11.941	28.4467	5.16526	2.36108	4.12547	10.7239	2.82742	1.00334	18.6246	13.4291	15.9017	10.0142	11.0839	0.40168	8.6572	23.1964	0.07812	7.95671	36.658	24.8856	19.067	20.4582	9.55931
d__Bacteria|p__Firmicutes|c__Clostridia|o__Clostridiales|f__Lachnospiraceae|g__Lachnospiraceae_unclassified|s__Lachnospiraceae_unclassified	11.668	10.4183	8.90525	19.7642	-1.24963	-1.5131	9.3458	17.9684	11.941	28.4467	5.16526	2.36108	4.12547	10.7239	2.82742	1.00334	18.6246	13.4291	15.9017	10.0142	11.0839	0.40168	8.6572	23.1964	0.07812	7.95671	36.658	24.8856	19.067	20.4582	9.55931
d__Bacteria|p__Firmicutes|c__Bacilli|o__Lactobacillales|f__Lactobacillaceae|g__Lactobacillus|s__Lactobacillus_sp._C4I18	1.79975	0.0191267	0.761577	0.357912	-1.78063	0.74245	0.338785	2.28028	7.32083	1.03008	0.04729	0.09889	0.02115	0.00283	0.09322	0.0173	0.00141	0	0	3.60932	0.8353	0.10856	0	0.01098	0.0053	0.64617	0.07299	0.6074	0.20684	0.61272	0.00135
d__Bacteria|p__Bacteroidetes|c__Bacteroidia|o__Bacteroidales|f__Prevotellaceae	1.96091	0.00320667	0.000701667	0.260222	-1.95771	-0.002505	0.257015	1.31564	0.49689	1.42569	0.14056	1.73255	6.65415	0.00283	0.01023	0.00618	0	0	0	0	0.00281	0	0.0014	0	0	0	0	0.01342	1.54252	0.00539	0
d__Bacteria|p__Firmicutes|c__Bacilli|o__Lactobacillales|f__Lactobacillaceae|g__Lactobacillus|s__Lactobacillus_animalis	2.05207	0.0249267	0.66946	0.462373	-2.02715	0.644533	0.437447	2.13465	6.99952	1.15698	0.67916	0.89404	0.4481	0.00755	0.07162	0.0173	0.01129	0.01419	0.02761	2.92536	0.73312	0.12407	0.00279	0.18905	0.04237	0.83658	0.10079	0.69913	0.22445	0.82955	0.08374
d__Bacteria|p__Bacteroidetes|c__Bacteroidia|o__Bacteroidales|f__Barnesiellaceae	2.87963	0.02993	0.910145	0.782328	-2.8497	0.880215	0.752398	4.43236	2.87984	4.35172	1.58163	1.44537	2.58685	0.01605	0.05912	0.04448	0.02964	0.01774	0.01255	0.37803	3.59714	0.00155	1.03657	0.37079	0.07679	0.00123	0	0.00783	0.0066	0.03236	4.64595
d__Bacteria|p__Bacteroidetes|c__Bacteroidia|o__Bacteroidales|f__Barnesiellaceae|g__Barnesiella	2.87963	0.02993	0.910145	0.782328	-2.8497	0.880215	0.752398	4.43236	2.87984	4.35172	1.58163	1.44537	2.58685	0.01605	0.05912	0.04448	0.02964	0.01774	0.01255	0.37803	3.59714	0.00155	1.03657	0.37079	0.07679	0.00123	0	0.00783	0.0066	0.03236	4.64595
d__Bacteria|p__Bacteroidetes|c__Bacteroidia|o__Bacteroidales|f__Barnesiellaceae|g__Barnesiella|s__uncultured_Barnesiella_sp.	2.87963	0.02993	0.910145	0.782328	-2.8497	0.880215	0.752398	4.43236	2.87984	4.35172	1.58163	1.44537	2.58685	0.01605	0.05912	0.04448	0.02964	0.01774	0.01255	0.37803	3.59714	0.00155	1.03657	0.37079	0.07679	0.00123	0	0.00783	0.0066	0.03236	4.64595
d__Bacteria|p__Firmicutes|c__Clostridia|o__Clostridiales|f__Ruminococcaceae|g__Acetivibrio	3.33313	0.158683	1.39037	0.628718	-3.17445	1.23168	0.470035	5.84135	1.40827	1.05994	7.11339	3.20772	1.36811	0.4929	0.04093	0.16928	0.02117	0.17385	0.05397	0.66233	5.06337	0.02016	1.35369	1.19897	0.04369	0.14004	0.24446	0.2047	2.55034	0.06688	0.56589
d__Bacteria|p__Firmicutes|c__Clostridia|o__Clostridiales|f__Ruminococcaceae|g__Acetivibrio|s__uncultured_Acetivibrio_sp.	3.33313	0.158683	1.39037	0.628718	-3.17445	1.23168	0.470035	5.84135	1.40827	1.05994	7.11339	3.20772	1.36811	0.4929	0.04093	0.16928	0.02117	0.17385	0.05397	0.66233	5.06337	0.02016	1.35369	1.19897	0.04369	0.14004	0.24446	0.2047	2.55034	0.06688	0.56589
d__Bacteria|p__Firmicutes|c__Bacilli|o__Lactobacillales|f__Lactobacillaceae|g__Lactobacillus|s__Lactobacillus_murinus	3.76845	0.04781	1.38407	0.768152	-3.72064	1.33626	0.720342	4.05397	12.7974	2.14974	0.75797	2.25678	0.59483	0.00472	0.15803	0.04572	0.01694	0.02129	0.04016	6.36781	1.52061	0.23108	0	0.11343	0.0715	1.49135	0.14598	1.17565	0.4929	1.19093	0.1121
d__Bacteria|p__Firmicutes|c__Bacilli|o__Lactobacillales|f__Lactobacillaceae|g__Lactobacillus|s__Lactobacillus_sp._C4I1	4.57153	0.13384	0.72368	0.180565	-4.43769	0.58984	0.046725	0.04481	0.1075	0	11.0832	9.11517	7.07846	0	0.00114	0	0.12421	0.02129	0.6564	0.0824	0.01969	0	0.02375	3.33711	0.87913	0.03194	0.00232	0.00895	0	0.0205	1.01968
d__Bacteria|p__Bacteroidetes|c__Bacteroidia|o__Bacteroidales|f__Rikenellaceae|g__Alistipes|s__uncultured_Alistipes_sp.	6.09628	0.309772	1.66253	1.00231	-5.78651	1.35276	0.692538	8.64689	4.73005	12.8499	2.22269	5.03508	3.09311	0.32482	0.64006	0.12233	0.12139	0.59606	0.05397	0.61185	6.43117	0.02947	2.06896	0.70133	0.1324	0.21375	0.00348	0.04027	3.95643	0.0658	1.73413
d__Bacteria|p__Bacteroidetes|c__Bacteroidia|o__Bacteroidales|f__Rikenellaceae	6.368	0.340908	1.69749	1.0682	-6.02709	1.35658	0.727287	9.06136	5.04419	13.5515	2.23976	5.05811	3.25305	0.34843	0.70486	0.18412	0.13127	0.61025	0.06652	0.66026	6.50804	0.03102	2.1458	0.70743	0.1324	0.23463	0.00348	0.04363	4.16327	0.06796	1.8962
d__Bacteria|p__Bacteroidetes|c__Bacteroidia|o__Bacteroidales|f__Rikenellaceae|g__Alistipes	6.368	0.340908	1.69749	1.0682	-6.02709	1.35658	0.727287	9.06136	5.04419	13.5515	2.23976	5.05811	3.25305	0.34843	0.70486	0.18412	0.13127	0.61025	0.06652	0.66026	6.50804	0.03102	2.1458	0.70743	0.1324	0.23463	0.00348	0.04363	4.16327	0.06796	1.8962
d__Bacteria|p__Bacteroidetes|c__Bacteroidia	31.6366	21.9879	11.5308	9.66284	-9.6487	-10.4571	-12.3251	34.4768	27.0377	34.8884	12.9118	37.6364	42.8686	14.6302	27.1237	31.3234	18.6797	25.7938	14.3768	10.7795	36.4908	0.37066	11.9038	8.55991	1.08037	9.29944	5.00848	1.36919	15.4076	0.41314	26.4792
d__Bacteria|p__Bacteroidetes	32.0213	22.0705	11.5594	9.68539	-9.95084	-10.5111	-12.3851	34.9684	27.4116	35.1571	13.2166	38.2623	43.1119	14.9088	27.1851	31.353	18.7644	25.8222	14.3894	10.8084	36.533	0.37066	12.003	8.56113	1.08037	9.31172	5.02818	1.36919	15.4142	0.43148	26.5575
d__Bacteria|p__Bacteroidetes|c__Bacteroidia|o__Bacteroidales	31.6126	18.8047	11.1262	9.56573	-12.8079	-7.67852	-9.239	34.4743	27.033	34.7541	12.9118	37.6351	42.8673	8.80325	25.864	30.4856	11.6095	23.0974	12.9686	10.7723	36.3642	0.36135	9.69658	8.55259	1.0102	9.29084	4.58561	1.36807	15.2624	0.41098	26.4765
d__Bacteria|p__Firmicutes	64.2376	50.5615	56.7535	72.2545	-13.6761	6.19192	21.6929	56.4568	70.3105	63.447	80.4634	59.3535	55.3944	74.8857	34.3384	12.8667	57.0341	56.4379	67.8064	73.1824	48.4746	19.3473	69.5049	76.8744	53.1372	61.3565	88.5743	85.0979	74.1402	78.2429	46.115
d__Bacteria|p__Bacteroidetes|c__Bacteroidia|o__Bacteroidales|f__Porphyromonadaceae	19.0928	1.23995	4.8584	2.52838	-17.8528	3.61845	1.28842	18.5323	17.6529	13.1186	8.5098	27.4498	29.2933	0.50707	2.4784	2.38477	1.02616	0.85506	0.18826	3.75249	18.0813	0.04033	3.63359	3.27857	0.3641	0.68794	0.14366	0.07047	1.74056	0.14023	12.3874
d__Bacteria|p__Bacteroidetes|c__Bacteroidia|o__Bacteroidales|f__Porphyromonadaceae|g__Porphyromonadaceae_unclassified	19.0299	0.252375	4.33199	1.97174	-18.7775	4.07962	1.71937	18.5061	17.6302	12.9245	8.47039	27.4065	29.2418	0.09443	0.92087	0.36698	0.04093	0.07096	0.02008	3.51764	16.4932	0.03102	2.66967	2.97852	0.30187	0.27149	0.00116	0.01566	0.86258	0.11542	10.5641
d__Bacteria|p__Bacteroidetes|c__Bacteroidia|o__Bacteroidales|f__Porphyromonadaceae|g__Porphyromonadaceae_unclassified|s__Porphyromonadaceae_unclassified	19.0299	0.252375	4.33199	1.97174	-18.7775	4.07962	1.71937	18.5061	17.6302	12.9245	8.47039	27.4065	29.2418	0.09443	0.92087	0.36698	0.04093	0.07096	0.02008	3.51764	16.4932	0.03102	2.66967	2.97852	0.30187	0.27149	0.00116	0.01566	0.86258	0.11542	10.5641
d__Bacteria|p__Firmicutes|c__Bacilli|o__Lactobacillales|f__Lactobacillaceae|g__Lactobacillus|s__Lactobacillus_ruminis	20.8489	0.629072	3.82082	1.07812	-20.2198	3.19175	0.449052	1.7488	5.73459	0.77256	48.5222	35.1873	33.128	0.00283	0.08868	0.01977	0.7241	0.04612	2.89293	2.57617	0.59156	0.09616	0.08801	15.2475	4.32549	0.44716	0.09037	0.47205	0.16724	0.5987	4.69322
d__Bacteria|p__Firmicutes|c__Bacilli|o__Lactobacillales|f__Lactobacillaceae|g__Lactobacillus	34.3516	0.87647	7.8364	3.2202	-33.4751	6.95993	2.34373	11.4213	36.6639	5.6468	61.3696	49.5232	41.4847	0.01981	0.4627	0.11986	0.885	0.10289	3.66856	17.1422	4.07151	0.64361	0.29616	19.3835	5.48134	3.78612	0.47734	3.39273	1.24545	4.44872	5.97086
d__Bacteria|p__Firmicutes|c__Bacilli	34.9355	1.3564	16.43	4.94252	-33.5791	15.0736	3.58613	12.7805	37.9264	5.867	61.7059	49.79	41.5429	0.02169	1.23237	0.70433	2.00995	0.15257	4.01747	20.6804	4.35837	2.39147	1.35648	20.8094	48.9838	5.90152	0.56655	3.7876	1.67453	10.467	7.25795
d__Bacteria|p__Firmicutes|c__Bacilli|o__Lactobacillales	34.9355	1.3479	16.3887	4.9396	-33.5876	15.0408	3.5917	12.7805	37.9264	5.867	61.7059	49.79	41.5429	0.02169	1.23237	0.70433	1.96902	0.15257	4.00743	20.6804	4.35837	2.38992	1.35648	20.807	48.7402	5.90152	0.56655	3.7876	1.67453	10.4616	7.24579
d__Bacteria|p__Firmicutes|c__Bacilli|o__Lactobacillales|f__Lactobacillaceae	34.6173	0.879913	7.94119	3.29664	-33.7374	7.06128	2.41673	11.7263	37.7807	5.79982	61.3828	49.5245	41.49	0.01981	0.48089	0.12233	0.885	0.10289	3.66856	17.6356	4.17463	0.67463	0.29616	19.3848	5.48134	3.88931	0.48661	3.50571	1.31146	4.61592	5.97086
